# Supplementary material for: Highly accurate sequence imputation enables precise QTL mapping in Brown Swiss cattle
Source: BMC Genomics. 2017 Dec 29;18:999. doi: 10.1186/s12864-017-4390-2 (PMC5747239; doi:10.1186/s12864-017-4390-2)
Supplement: Supplementary file 1 — Breed codes and number of individuals per breed within the fifth run of the 1000 Bull Genomes Project. Table S2. Average number of SNPs per minor allele frequency class in S5, S6 and S7. Table S3. Imputation accuracy per breed in S1. Table S4. Imputation accuracy per minor allele frequency class in S5, S6, S7. Table S5. p-values and SNPs with Bonferroni corrected significant association for FCearly. Chr is the chromosome and Pos is the position of the SNP, they correspond to UMD3.1. R2 is an imputation quality measure provided by Minimac and P is the p-value from the genome-wide association study. Table S6. p-values and SNPs with Bonferroni corrected significant association for FClate. Chr is the chromosome and Pos is the position of the SNP, they correspond to UMD3.1. R2 is an imputation quality measure provided by Minimac and P is the p-value from the genome-wide association study. (XLSX 169 kb) [file 12864_2017_4390_MOESM1_ESM.xlsx]

## Sheet: Table S1
Breed	Breed Code	Number of sequenced animals
Holstein(BW,RW)	HOL	450
Simmental, Fleckvieh, Pezzata Rossa	SIM	274
Angus (B,R)	AAN	158
Brown Swiss	BSW	123
Jersey	JER	66
Beef Composites	BCO	64
Danish Red	RED	43
Gelbvieh	GVH	41
Hereford	HER	41
Charolais	CHA	39
Limousin	LIM	31
Beef Booster	BBR	29
Montbeliarde	MON	28
Dairy-Beef Crosses	DBC	27
AyrshireFinnish	AYF	25
Normande	NOR	24
NorwegianRed	REN	24
Guernsey	GUE	20
Swedish Red	RES	16
Belgian Blue	BELB	10
Marchigiana	MAR	8
Beef Crosses	BCR	5
Piedmontese	PIE	5
Angler	ANG	5
Hinterwalder	HIN	3
Vorderwalder	VOR	3
Eringer	ERI	2
Galloway	GLW	2
Unknown	UNK	2
Scottish Highland	SCO	2
Romagnola	ROM	2
Stabilizer	STA	2
Tyrolean Grey	TGR	2
Salers	SAL	1

## Sheet: Table S2
MAF >	MAF <=	S7	S8	S9
	0	5908.1	918	411.6
0	0.025	92674.8	215856	367224
0.025	0.05	28748	52342	53810.5
0.05	0.075	19273.9	29250.8	28832.5
0.075	0.1	15775.2	20951.8	20251.3
0.1	0.15	26683.3	29210	29176.9
0.15	0.2	26220.2	23285.5	23174.9
0.2	0.25	18407	20046.2	19985
0.25	0.3	16688.3	18203.1	17980.8
0.3	0.35	16532.7	15642.1	14991.7
0.35	0.4	14122.5	13610.5	14522.4
0.4	0.45	13554.9	14080.4	14195
0.45	0.499999	14569.1	14725.9	14889.4
Overall		309158	468122	619446

## Sheet: Table S3
Breed	N	Genotype concordance									Genotype correlation									Allele dosage correlation
		Beagle		Fimpute		Impute2		Minimac			Beagle		Fimpute		Impute2		Minimac			Beagle		Impute2		Minimac
		Mean	SD	Mean	SD	Mean	SD	Mean	SD		Mean	SD	Mean	SD	Mean	SD	Mean	SD		Mean	SD	Mean	SD	Mean	SD
Angler	5	0.966	0.003	0.953	0.003	0.971	0.003	0.971	0.003		0.832	0.013	0.757	0.016	0.862	0.018	0.86	0.017		0.966	0.003	0.97	0.005	0.972	0.004
Angus	156	0.969	0.01	0.959	0.011	0.976	0.01	0.977	0.01		0.852	0.057	0.786	0.061	0.889	0.055	0.89	0.056		0.969	0.009	0.976	0.01	0.977	0.01
BeefBooster	26	0.966	0.006	0.954	0.007	0.972	0.007	0.972	0.006		0.834	0.029	0.762	0.033	0.867	0.031	0.867	0.031		0.967	0.005	0.972	0.006	0.974	0.006
BeefComposites	59	0.968	0.007	0.957	0.007	0.975	0.007	0.976	0.007		0.848	0.029	0.783	0.03	0.886	0.029	0.886	0.029		0.969	0.007	0.975	0.007	0.976	0.007
BeefCrosses	2	0.974	0.003	0.963	0.004	0.98	0.001	0.98	0.002		0.865	0.011	0.802	0.017	0.899	0.004	0.898	0.007		0.975	0.002	0.98	0.001	0.981	0.002
BelgianBlue	9	0.967	0.002	0.955	0.002	0.973	0.001	0.974	0.001		0.836	0.01	0.766	0.007	0.872	0.009	0.873	0.009		0.967	0.002	0.973	0.002	0.975	0.001
BrownSwiss	121	0.964	0.004	0.953	0.005	0.971	0.004	0.972	0.004		0.829	0.019	0.766	0.021	0.872	0.021	0.872	0.021		0.945	0.011	0.956	0.009	0.959	0.008
Charolais	37	0.958	0.015	0.945	0.015	0.964	0.015	0.964	0.015		0.803	0.053	0.728	0.05	0.837	0.051	0.837	0.051		0.96	0.013	0.964	0.014	0.966	0.013
DairyBeefCrosses	21	0.968	0.003	0.957	0.004	0.976	0.004	0.976	0.004		0.842	0.014	0.779	0.024	0.885	0.02	0.884	0.017		0.969	0.003	0.976	0.005	0.977	0.004
DanishRed	43	0.967	0.003	0.954	0.003	0.972	0.003	0.974	0.003		0.835	0.013	0.759	0.014	0.869	0.014	0.87	0.014		0.964	0.005	0.969	0.004	0.972	0.004
Eringer	1	0.955	NA	0.945	NA	0.962	NA	0.963	NA		0.792	NA	0.736	NA	0.833	NA	0.83	NA		0.949	NA	0.956	NA	0.958	NA
FinnishAyrshire	25	0.964	0.002	0.952	0.002	0.969	0.002	0.971	0.002		0.826	0.012	0.752	0.011	0.859	0.013	0.858	0.012		0.961	0.003	0.966	0.003	0.968	0.003
Galloway	1	0.97	NA	0.961	NA	0.974	NA	0.975	NA		0.853	NA	0.787	NA	0.88	NA	0.875	NA		0.968	NA	0.972	NA	0.973	NA
Gelbvieh	40	0.965	0.008	0.953	0.009	0.971	0.008	0.972	0.008		0.832	0.033	0.761	0.037	0.864	0.033	0.864	0.034		0.966	0.008	0.97	0.008	0.972	0.008
Guernsey	19	0.968	0.003	0.959	0.003	0.975	0.002	0.976	0.002		0.845	0.013	0.784	0.015	0.884	0.012	0.882	0.012		0.965	0.003	0.972	0.003	0.974	0.003
Hereford	40	0.97	0.008	0.958	0.009	0.974	0.008	0.976	0.008		0.853	0.053	0.778	0.055	0.878	0.05	0.878	0.051		0.972	0.007	0.975	0.008	0.977	0.008
Hinterwalder	2	0.965	0.005	0.952	0.005	0.971	0.003	0.972	0.003		0.833	0.023	0.763	0.026	0.863	0.016	0.865	0.016		0.966	0.005	0.97	0.005	0.972	0.004
Holstein	448	0.967	0.004	0.957	0.004	0.975	0.004	0.975	0.004		0.84	0.018	0.778	0.02	0.883	0.02	0.883	0.019		0.967	0.004	0.974	0.004	0.976	0.004
Jersey	65	0.967	0.004	0.956	0.005	0.974	0.004	0.975	0.004		0.84	0.018	0.77	0.018	0.881	0.018	0.881	0.017		0.964	0.005	0.971	0.005	0.973	0.004
Limousin	31	0.96	0.004	0.946	0.004	0.965	0.004	0.966	0.004		0.803	0.023	0.72	0.027	0.833	0.023	0.834	0.022		0.961	0.004	0.965	0.004	0.967	0.004
Marchigiana	7	0.94	0.015	0.931	0.014	0.95	0.014	0.951	0.014		0.742	0.05	0.696	0.045	0.801	0.048	0.802	0.048		0.935	0.018	0.946	0.017	0.949	0.017
Montbeliarde	27	0.97	0.002	0.958	0.003	0.978	0.003	0.979	0.003		0.859	0.013	0.795	0.016	0.901	0.017	0.902	0.015		0.97	0.002	0.978	0.003	0.979	0.003
Normande	23	0.965	0.004	0.958	0.004	0.976	0.003	0.977	0.002		0.828	0.02	0.785	0.022	0.894	0.015	0.892	0.013		0.963	0.006	0.976	0.003	0.977	0.003
NorwegianRed	23	0.962	0.015	0.949	0.017	0.968	0.016	0.969	0.017		0.804	0.099	0.733	0.1	0.84	0.099	0.84	0.101		0.96	0.014	0.965	0.016	0.967	0.015
Piedmontese	5	0.964	0.004	0.951	0.004	0.968	0.003	0.969	0.003		0.82	0.021	0.741	0.013	0.844	0.017	0.846	0.018		0.962	0.006	0.965	0.005	0.967	0.005
Romagnola	1	0.953	NA	0.944	NA	0.958	NA	0.96	NA		0.819	NA	0.751	NA	0.846	NA	0.843	NA		0.951	NA	0.955	NA	0.957	NA
ScottishHighland	1	0.968	NA	0.957	NA	0.975	NA	0.975	NA		0.835	NA	0.774	NA	0.88	NA	0.879	NA		0.968	NA	0.974	NA	0.976	NA
Simmental	270	0.969	0.005	0.958	0.006	0.976	0.005	0.976	0.005		0.852	0.025	0.791	0.029	0.891	0.024	0.89	0.024		0.969	0.005	0.976	0.005	0.977	0.005
Stabilizer	1	0.97	NA	0.959	NA	0.979	NA	0.979	NA		0.853	NA	0.8	NA	0.902	NA	0.901	NA		0.972	NA	0.98	NA	0.981	NA
SwedishRed	16	0.963	0.003	0.951	0.004	0.969	0.003	0.97	0.003		0.827	0.016	0.755	0.017	0.856	0.019	0.856	0.018		0.962	0.004	0.967	0.004	0.969	0.004
TyroleanGrey	1	0.938	NA	0.923	NA	0.941	NA	0.942	NA		0.683	NA	0.605	NA	0.716	NA	0.712	NA		0.937	NA	0.938	NA	0.941	NA
Vorderwalder	2	0.971	0.003	0.959	0.001	0.975	0.002	0.976	0.002		0.87	0.009	0.787	0.013	0.89	0.015	0.888	0.015		0.966	0.007	0.97	0.007	0.972	0.007
All	1528	0.967	0.007	0.956	0.008	0.974	0.007	0.975	0.007		0.84	0.035	0.775	0.038	0.879	0.035	0.879	0.035		0.965	0.01	0.972	0.009	0.974	0.008

## Sheet: Table S4
			Genotype correlation (Mean)					Dosage correlation (Mean)				Genotype correlation (Min)					Dosage correlation (Min)				Genotype correlation (Max)					Dosage correlation (Max)
Scenario	MAF >	MAF >=	Beagle	Fimpute	Impute2	Minimac		Beagle	Impute2	Minimac		Beagle	Fimpute	Impute2	Minimac		Beagle	Impute2	Minimac		Beagle	Fimpute	Impute2	Minimac		Beagle	Impute2	Minimac
S5	0	0.025	0.582	0.679	0.748	0.748		0.932	0.954	0.957		0.537	0.629	0.722	0.715		0.908	0.943	0.946		0.641	0.702	0.782	0.775		0.944	0.959	0.965
S5	0.025	0.05	0.736	0.698	0.768	0.779		0.952	0.953	0.959		0.693	0.639	0.713	0.739		0.943	0.947	0.952		0.767	0.738	0.802	0.809		0.957	0.959	0.963
S5	0.05	0.075	0.811	0.757	0.822	0.825		0.954	0.954	0.958		0.784	0.738	0.801	0.802		0.946	0.946	0.95		0.823	0.785	0.839	0.844		0.959	0.959	0.962
S5	0.075	0.1	0.844	0.803	0.855	0.855		0.958	0.958	0.961		0.817	0.775	0.832	0.828		0.949	0.952	0.955		0.865	0.819	0.871	0.873		0.964	0.962	0.966
S5	0.1	0.15	0.887	0.85	0.896	0.892		0.969	0.97	0.971		0.874	0.837	0.888	0.881		0.965	0.966	0.967		0.906	0.859	0.914	0.91		0.973	0.973	0.974
S5	0.15	0.2	0.921	0.893	0.933	0.922		0.974	0.976	0.974		0.908	0.878	0.922	0.909		0.968	0.971	0.97		0.933	0.906	0.941	0.934		0.976	0.977	0.976
S5	0.2	0.25	0.929	0.907	0.941	0.925		0.976	0.978	0.975		0.916	0.879	0.931	0.913		0.972	0.975	0.971		0.937	0.921	0.947	0.932		0.978	0.981	0.977
S5	0.25	0.3	0.944	0.931	0.955	0.945		0.979	0.981	0.98		0.936	0.917	0.946	0.935		0.974	0.977	0.975		0.949	0.939	0.96	0.951		0.982	0.984	0.982
S5	0.3	0.35	0.951	0.935	0.959	0.949		0.978	0.98	0.978		0.937	0.915	0.949	0.938		0.972	0.975	0.973		0.96	0.945	0.967	0.956		0.981	0.983	0.98
S5	0.35	0.4	0.955	0.944	0.964	0.948		0.977	0.981	0.977		0.948	0.93	0.958	0.943		0.973	0.977	0.974		0.961	0.95	0.97	0.953		0.98	0.983	0.98
S5	0.4	0.45	0.958	0.946	0.967	0.954		0.977	0.98	0.978		0.952	0.931	0.963	0.949		0.974	0.977	0.976		0.964	0.955	0.972	0.959		0.98	0.983	0.98
S5	0.45	0.5	0.961	0.948	0.969	0.952		0.978	0.981	0.98		0.952	0.937	0.963	0.946		0.972	0.977	0.976		0.967	0.954	0.974	0.957		0.982	0.984	0.983
S6	0	0.025	0.779	0.766	0.825	0.831		0.935	0.943	0.95		0.763	0.747	0.811	0.82		0.929	0.938	0.946		0.797	0.794	0.835	0.852		0.943	0.948	0.955
S6	0.025	0.05	0.875	0.828	0.874	0.881		0.951	0.945	0.953		0.859	0.802	0.861	0.868		0.947	0.943	0.95		0.898	0.851	0.889	0.901		0.955	0.949	0.958
S6	0.05	0.075	0.879	0.841	0.879	0.885		0.953	0.948	0.955		0.865	0.826	0.867	0.873		0.947	0.943	0.951		0.898	0.866	0.891	0.904		0.957	0.95	0.958
S6	0.075	0.1	0.887	0.86	0.894	0.898		0.963	0.96	0.966		0.872	0.847	0.88	0.886		0.958	0.958	0.963		0.903	0.878	0.905	0.912		0.965	0.963	0.969
S6	0.1	0.15	0.913	0.889	0.918	0.918		0.97	0.967	0.972		0.9	0.871	0.905	0.906		0.967	0.964	0.969		0.925	0.902	0.927	0.931		0.972	0.969	0.974
S6	0.15	0.2	0.936	0.921	0.944	0.941		0.978	0.977	0.98		0.927	0.913	0.935	0.931		0.975	0.974	0.977		0.945	0.93	0.95	0.948		0.979	0.978	0.981
S6	0.2	0.25	0.95	0.939	0.958	0.954		0.981	0.981	0.983		0.944	0.928	0.952	0.948		0.979	0.979	0.981		0.957	0.948	0.962	0.959		0.982	0.983	0.984
S6	0.25	0.3	0.96	0.95	0.966	0.961		0.985	0.984	0.986		0.955	0.943	0.96	0.955		0.982	0.982	0.984		0.966	0.956	0.971	0.965		0.985	0.986	0.987
S6	0.3	0.35	0.962	0.95	0.968	0.956		0.984	0.984	0.983		0.957	0.936	0.963	0.95		0.981	0.982	0.981		0.968	0.959	0.973	0.963		0.985	0.986	0.985
S6	0.35	0.4	0.968	0.959	0.972	0.964		0.985	0.985	0.986		0.964	0.948	0.968	0.959		0.983	0.982	0.983		0.972	0.966	0.976	0.968		0.986	0.986	0.987
S6	0.4	0.45	0.974	0.967	0.978	0.971		0.986	0.987	0.988		0.97	0.962	0.974	0.967		0.984	0.985	0.985		0.978	0.972	0.982	0.975		0.987	0.989	0.989
S6	0.45	0.5	0.973	0.966	0.978	0.969		0.986	0.986	0.987		0.968	0.96	0.973	0.965		0.983	0.984	0.985		0.977	0.971	0.981	0.974		0.987	0.988	0.989
S7	0	0.025	0.8	0.782	0.828	0.835		0.933	0.937	0.945		0.783	0.764	0.814	0.818		0.926	0.931	0.938		0.825	0.808	0.845	0.861		0.939	0.941	0.949
S7	0.025	0.05	0.861	0.827	0.858	0.864		0.944	0.937	0.946		0.846	0.807	0.845	0.85		0.941	0.935	0.942		0.883	0.848	0.875	0.883		0.949	0.941	0.95
S7	0.05	0.075	0.881	0.855	0.882	0.887		0.959	0.955	0.961		0.869	0.841	0.873	0.876		0.955	0.951	0.958		0.895	0.868	0.893	0.899		0.964	0.957	0.964
S7	0.075	0.1	0.883	0.864	0.889	0.89		0.959	0.956	0.961		0.866	0.843	0.875	0.876		0.954	0.951	0.957		0.897	0.883	0.9	0.905		0.961	0.957	0.964
S7	0.1	0.15	0.912	0.898	0.918	0.917		0.971	0.968	0.973		0.899	0.881	0.905	0.905		0.968	0.965	0.97		0.921	0.906	0.925	0.926		0.973	0.97	0.975
S7	0.15	0.2	0.937	0.93	0.945	0.942		0.978	0.977	0.98		0.928	0.915	0.936	0.933		0.976	0.975	0.978		0.946	0.938	0.951	0.949		0.98	0.979	0.981
S7	0.2	0.25	0.952	0.948	0.959	0.955		0.983	0.982	0.985		0.948	0.938	0.953	0.949		0.982	0.98	0.983		0.958	0.953	0.964	0.961		0.984	0.984	0.986
S7	0.25	0.3	0.961	0.956	0.966	0.961		0.985	0.984	0.986		0.957	0.949	0.961	0.955		0.983	0.982	0.984		0.965	0.961	0.971	0.965		0.986	0.986	0.987
S7	0.3	0.35	0.963	0.959	0.968	0.961		0.984	0.984	0.986		0.959	0.952	0.964	0.956		0.983	0.982	0.984		0.967	0.964	0.972	0.965		0.986	0.986	0.987
S7	0.35	0.4	0.971	0.966	0.975	0.966		0.986	0.986	0.985		0.968	0.955	0.971	0.961		0.984	0.983	0.982		0.975	0.972	0.98	0.971		0.987	0.987	0.986
S7	0.4	0.45	0.973	0.969	0.976	0.968		0.986	0.986	0.987		0.969	0.962	0.971	0.963		0.985	0.984	0.985		0.977	0.974	0.98	0.972		0.988	0.988	0.988
S7	0.45	0.5	0.974	0.972	0.979	0.971		0.986	0.987	0.988		0.969	0.966	0.975	0.967		0.984	0.984	0.985		0.978	0.977	0.983	0.976		0.988	0.989	0.989

## Sheet: Table S5
Chr	Pos	R2	P
27	34424956	0.971	1.0315e-09
27	34425345	0.966	2.6785e-09
27	34425361	0.97	1.0375e-09
27	34425598	0.974	1.0123e-09
27	34426148	0.974	1.0098e-09
27	34426382	0.975	1.0066e-09
27	34426569	0.977	9.9115e-10
27	34427334	0.983	9.6421e-10
27	34427620	0.983	9.6217e-10
27	34427749	0.985	9.5622e-10
27	34428358	0.988	9.3859e-10
27	34428418	0.988	9.3467e-10
27	34428742	0.989	9.3692e-10
27	34428991	0.994	9.2419e-10
27	34429142	0.996	9.114e-10
27	34429219	0.995	9.2412e-10
27	34430122	0.996	9.1386e-10
27	34430484	0.997	9.025e-10
27	34430736	0.997	9.0271e-10
27	34430787	0.997	9.0014e-10
27	34431036	0.997	9.1104e-10
27	34431460	0.998	8.9798e-10
27	34431471	0.998	8.9948e-10
27	34431745	0.997	9.0068e-10
27	34431845	0.998	8.9812e-10
27	34431917	0.998	8.9905e-10
27	34431952	0.998	8.9762e-10
27	34432050	0.998	8.9356e-10
27	34432353	1	8.8203e-10
27	34432746	1	8.8077e-10
27	34433397	0.999	8.8499e-10
27	34434163	1	8.8092e-10
27	34434424	1	8.8631e-10
27	34434887	1	8.8092e-10
27	34434912	0.993	1.0123e-09
27	34434918	0.993	1.0121e-09
27	34435035	1	8.8092e-10
27	34435514	0.971	2.0002e-09
27	34436026	0.97	2.1332e-09
27	34439613	0.99	2.1298e-09
27	34444982	0.994	2.039e-09
27	34447275	0.994	2.8925e-09
27	34448164	0.978	3.5215e-09
27	34469973	0.975	1.2542e-09
27	34469986	0.965	1.2633e-09
27	34470746	0.714	3.0823e-09
27	34470858	0.713	3.0112e-09
27	34470895	0.714	3.1613e-09
27	34471086	0.712	2.7067e-09
27	34472228	0.961	3.3793e-09
27	34472241	0.976	3.2299e-09
27	34472272	0.984	3.4306e-09
27	34472367	0.971	1.9459e-09
27	34472371	0.971	1.9472e-09
27	34475876	0.952	1.2329e-09
27	34475904	0.96	1.5241e-09
27	34476988	0.966	2.5492e-09
27	34477129	0.924	7.1659e-10
27	34477243	0.966	1.7062e-09
27	34478978	0.939	9.5364e-10
27	34479009	0.962	1.7473e-09
27	34480200	0.946	2.1596e-09
27	34480267	0.941	1.983e-09
27	34480282	0.946	2.1519e-09
27	34480289	0.946	2.15e-09
27	34480775	0.981	3.6111e-09
27	34480780	0.981	3.6123e-09
27	34481224	0.98	3.5678e-09
27	34481234	0.937	1.1458e-09
27	34481238	0.937	1.1457e-09
27	34481767	0.982	3.7059e-09
27	34481791	0.94	1.065e-09
27	34481822	0.941	1.0576e-09
27	34481860	0.973	3.0129e-09
27	34481885	0.98	3.3107e-09
27	34481905	0.98	3.3102e-09
27	34481930	0.982	3.5011e-09
27	34481967	0.954	1.3606e-09
27	34481971	0.954	1.3574e-09
27	34486106	0.917	1.3221e-09
27	34486126	0.917	1.3203e-09
27	34497051	0.997	2.3544e-09
27	34587274	0.729	8.3351e-10
27	34611129	0.742	9.2733e-10
27	34611192	0.745	9.4002e-10
27	34701279	0.979	3.0152e-09
27	34724693	0.489	1.7685e-09
27	34802683	0.988	2.5044e-09
27	34825398	0.983	2.7152e-09
27	34826178	0.994	2.5325e-09
27	35868470	0.897	1.8971e-09
27	35904068	0.972	1.018e-09
27	35905136	0.972	1.0185e-09
27	35905234	0.972	1.015e-09
27	35911715	0.967	6.8432e-10
27	35920239	0.966	4.5376e-10
27	35920511	0.952	3.842e-10
27	35921227	0.966	4.5678e-10
27	35921728	0.966	4.5721e-10
27	35922820	0.966	4.5805e-10
27	35922844	0.966	4.5819e-10
27	35928671	0.964	4.7707e-10
27	35929280	0.963	4.8086e-10
27	35930734	0.963	4.6248e-10
27	35936014	0.961	7.7604e-11
27	35936443	0.961	7.7396e-11
27	35936857	0.961	7.7549e-11
27	35939190	0.961	7.722e-11
27	35939965	0.96	7.6031e-11
27	35952734	0.968	5.5454e-11
27	35952764	0.968	5.5415e-11
27	35954302	0.994	1.206e-09
27	36010015	0.919	1.3303e-09
27	36041836	0.938	2.2082e-10
27	36131079	1	7.4596e-12
27	36141470	0.987	5.2225e-12
27	36155097	1	3.1906e-15
27	36166197	0.938	2.5792e-10
27	36171061	1	5.0177e-11
27	36174377	1	5.6165e-11
27	36175307	0.996	5.5555e-11
27	36179449	1	3.2558e-15
27	36183060	0.998	3.6881e-15
27	36183701	0.998	6.3331e-11
27	36185729	0.998	3.8162e-15
27	36190361	1	2.214e-20
27	36195123	1	5.7971e-14
27	36200888	0.983	2.7407e-20
27	36200968	0.997	7.7852e-21
27	36202188	0.997	7.8221e-21
27	36202636	0.997	7.8171e-21
27	36202893	0.936	2.5808e-10
27	36203904	0.996	7.9366e-21
27	36204066	0.996	7.9897e-21
27	36206783	0.996	8.9199e-21
27	36209264	0.954	3.043e-09
27	36209319	0.996	9.3903e-21
27	36211252	0.993	1.0789e-20
27	36211258	0.993	1.0787e-20
27	36211708	0.992	1.0918e-20
27	36212352	0.992	1.1034e-20
27	36221333	0.986	2.6619e-20
27	36221754	0.985	3.8319e-20
27	36223974	0.985	2.6361e-20
27	36224545	0.985	2.6341e-20
27	36226738	0.984	2.5368e-20
27	36228939	0.93	2.6573e-20
27	36233003	0.89	1.3439e-10
27	36235730	0.978	2.2294e-20
27	36244678	0.978	2.1724e-20
27	36245242	0.955	9.0953e-22
27	36248036	0.973	3.5523e-20
27	36253406	0.577	1.1092e-12
27	36253495	0.633	7.0685e-20
27	36257005	0.999	1.0814e-19
27	36257789	1	1.0947e-19
27	36257812	1	1.0894e-19
27	36257820	1	1.0964e-19
27	36258043	1	1.0992e-19
27	36258530	1	1.0992e-19
27	36258712	1	1.0992e-19
27	36259278	1	1.0992e-19
27	36259539	1	1.0992e-19
27	36259553	1	1.0992e-19
27	36259832	1	1.0992e-19
27	36260026	1	1.0992e-19
27	36260579	1	1.0992e-19
27	36262931	1	1.0992e-19
27	36262964	1	1.0992e-19
27	36263175	1	1.0992e-19
27	36263194	1	1.0992e-19
27	36263268	1	1.0992e-19
27	36263357	1	1.0992e-19
27	36263387	1	1.0992e-19
27	36263759	1	1.0992e-19
27	36263939	1	1.0992e-19
27	36264807	1	1.0993e-19
27	36264862	1	1.0994e-19
27	36265051	1	1.0996e-19
27	36265462	0.984	1.5894e-19
27	36265701	1	1.6066e-19
27	36265705	1	1.6077e-19
27	36265930	1	1.6077e-19
27	36266205	1	1.6077e-19
27	36266252	1	1.6077e-19
27	36266864	1	1.6066e-19
27	36266937	1	1.6066e-19
27	36267069	1	1.6066e-19
27	36267283	1	1.6066e-19
27	36267410	1	1.5901e-19
27	36267612	1	1.5573e-19
27	36267619	1	1.541e-19
27	36267632	1	1.5251e-19
27	36267663	1	1.5106e-19
27	36267883	1	1.4817e-19
27	36268171	1	1.4673e-19
27	36268280	1	1.0992e-19
27	36268410	1	1.4386e-19
27	36268508	0.999	1.401e-19
27	36269279	0.999	1.3896e-19
27	36269405	0.999	1.3785e-19
27	36269903	1	1.0995e-19
27	36271042	0.991	6.1749e-13
27	36271313	1	1.0993e-19
27	36271327	1	1.0993e-19
27	36271408	1	1.0993e-19
27	36271571	1	1.0993e-19
27	36271779	0.991	6.0907e-13
27	36272031	1	1.0993e-19
27	36274982	1	1.0992e-19
27	36275055	1	1.0988e-19
27	36275113	0.976	3.6801e-20
27	36275484	1	1.0972e-19
27	36275533	1	1.097e-19
27	36275547	0.975	2.8713e-19
27	36275589	0.969	1.4423e-12
27	36276567	1	1.0895e-19
27	36276584	1	1.0888e-19
27	36276596	0.999	1.0867e-19
27	36276754	0.999	1.087e-19
27	36276808	0.999	1.0857e-19
27	36276993	0.999	1.0868e-19
27	36277449	0.999	1.0841e-19
27	36277620	0.997	1.279e-19
27	36277666	0.98	7.521e-19
27	36277684	0.98	7.5373e-19
27	36277738	0.909	4.9404e-17
27	36277743	0.909	4.9348e-17
27	36277756	0.934	1.3616e-18
27	36278006	0.989	6.246e-13
27	36278030	0.996	1.0654e-19
27	36278112	0.996	1.0638e-19
27	36278148	0.996	1.0658e-19
27	36278193	0.99	1.2499e-19
27	36278233	0.884	2.1964e-15
27	36278301	0.891	2.0957e-15
27	36278368	0.892	2.9238e-15
27	36278378	0.883	5.0396e-16
27	36278413	0.996	1.4441e-19
27	36278605	0.999	1.0865e-19
27	36278627	0.999	1.0863e-19
27	36278673	1	1.089e-19
27	36278721	1	1.0886e-19
27	36278823	1	1.0895e-19
27	36279124	1	1.0898e-19
27	36279180	1	1.0899e-19
27	36279193	1	1.0899e-19
27	36279533	1	1.0891e-19
27	36279719	1	1.0958e-19
27	36279989	1	1.0962e-19
27	36280607	1	1.0976e-19
27	36281618	0.993	1.3276e-10
27	36282137	0.999	1.501e-19
27	36284278	1	1.7784e-10
27	36312605	0.981	3.5266e-09
27	36344950	0.951	1.366e-09
27	36345507	0.966	3.5567e-09
27	36347760	0.953	5.3196e-10
27	36347975	0.96	3.5995e-10
27	36354228	0.945	2.3268e-09
27	36925005	0.408	1.1649e-12
27	36940360	0.447	8.2798e-10
27	37020483	0.995	1.0153e-12
27	37023101	0.996	9.9704e-13
27	37034692	0.989	2.4838e-12
27	37035953	0.988	2.7131e-12
27	37038838	0.988	2.9959e-12
27	37039851	0.988	3.0468e-12
27	37042809	0.988	3.2928e-12
27	37044777	0.99	3.9614e-12
27	37047048	0.995	5.8905e-12
27	37048305	0.995	5.9699e-12
27	37049281	0.996	6.0296e-12
27	37050565	0.996	6.1176e-12
27	37052991	0.994	5.9754e-12
27	37059653	0.98	2.839e-12
27	37071675	0.977	1.031e-10
27	37073667	0.995	4.288e-11
27	37082516	0.986	2.7003e-10
27	37084179	0.987	3.2018e-10
27	37084641	0.988	4.8289e-11
27	37086401	0.988	4.866e-11
27	37090441	0.991	4.909e-11
27	37094424	0.992	3.9347e-10
27	37098788	0.991	4.7859e-11
27	37099660	0.992	3.8584e-10
27	37100547	0.992	3.8439e-10
27	37103171	0.992	3.7734e-10
27	37118487	0.972	4.4336e-12
27	37125008	0.957	6.0621e-12
27	37126324	0.957	6.1155e-12
27	37131485	0.957	7.4737e-12
27	37135643	0.955	6.7892e-12
27	37135863	0.955	6.8e-12
27	37136907	0.955	6.831e-12
27	37145015	0.952	2.4041e-12
27	37148967	0.952	2.3781e-12
27	37162923	0.949	1.3916e-12
27	37163529	0.949	1.3895e-12
27	37165179	0.95	1.0997e-12
27	37280410	0.971	7.7237e-13
27	37297973	0.422	4.4026e-12
27	37460965	0.964	3.1606e-11
27	37469755	0.974	1.8531e-11
27	37472350	0.981	8.7811e-12
27	37478789	0.999	4.4342e-10
27	37479233	0.98	6.449e-11
27	37479272	1	4.3921e-10
27	37479905	1	4.2776e-10
27	37480128	0.999	4.2256e-10
27	37480137	0.999	4.194e-10
27	37480201	0.976	1.7473e-09
27	37480380	0.999	3.1865e-09
27	37482094	0.975	1.8565e-11
27	37491350	0.985	6.8567e-10
27	37492902	0.99	1.4211e-09
27	37499441	0.986	1.9449e-10
27	37503124	0.98	4.3714e-11
27	37514199	0.992	6.7841e-10
27	37516149	0.994	5.1748e-12
27	37517027	0.994	5.1423e-12
27	37525069	0.981	2.1362e-11
27	37526458	0.995	5.138e-10
27	37529114	0.984	2.1272e-11
27	37531551	0.993	5.0236e-10
27	37533280	0.985	1.2709e-10
27	37533750	0.985	1.3149e-10
27	37535093	0.973	4.5764e-10
27	37535803	0.986	1.8162e-10
27	37535807	0.984	1.9087e-10
27	37535845	0.963	2e-10
27	37535857	0.944	1.9039e-10
27	37535867	0.946	1.7689e-10
27	37539317	0.986	1.533e-10
27	37539367	0.986	1.5383e-10
27	37539426	0.986	1.5412e-10
27	37540094	0.989	1.9576e-10
27	37550226	0.99	1.4607e-11
27	37550849	0.986	8.8197e-11
27	37553486	0.99	9.9485e-10
27	37553567	0.989	9.9414e-10
27	37554254	0.989	9.952e-10
27	37556593	0.989	9.9984e-10
27	37556805	0.986	1.0708e-09
27	37557043	0.988	1.0023e-09
27	37557230	0.988	1.0048e-09
27	37557326	0.988	1.0049e-09
27	37557359	0.988	1.0056e-09
27	37557420	0.984	1.0362e-09
27	37557430	0.985	1.1663e-09
27	37557434	0.985	1.1651e-09
27	37557472	0.986	1.0251e-09
27	37557596	0.988	1.0062e-09
27	37557648	0.988	1.0097e-09
27	37655436	0.98	1.6047e-09
27	37657085	0.98	1.7216e-09
27	37660421	0.983	3.4154e-09
27	37660997	0.983	3.4258e-09
27	37661584	0.983	3.4291e-09
27	37661997	0.983	3.44e-09
27	37662431	0.982	3.4428e-09
27	37665184	0.981	3.5472e-09
27	37665691	0.981	3.5605e-09
27	37666704	0.981	3.5683e-09
27	37667719	0.981	3.5811e-09
27	37668460	0.981	3.5961e-09
27	37668510	0.981	3.6043e-09
27	37669867	0.98	3.7029e-09
27	37674316	0.971	1.6444e-09
27	37685697	0.979	4.7269e-13
27	37698982	0.976	8.3469e-10
27	37725469	0.435	2.7708e-12
27	37777095	0.967	2.0018e-12
27	37807168	0.966	1.9218e-12
27	37813542	0.966	1.9297e-12
27	37815429	0.966	1.9304e-12
27	37827318	0.962	1.4934e-11
27	37828120	0.962	1.4974e-11
27	37831860	0.96	1.4967e-11
27	37833496	0.96	1.5065e-11
27	37835259	0.959	1.5188e-11
27	37836054	0.959	1.5155e-11
27	37839600	0.959	1.5255e-11
27	37840402	0.958	1.5407e-11
27	37841229	0.965	1.6174e-12
27	37893859	0.958	2.5808e-12
27	37920770	0.96	1.1838e-12
27	37921669	0.942	1.6107e-11
27	37924315	0.941	1.7724e-11
27	37944924	0.371	1.1673e-11
27	37945971	0.413	1.3002e-11
27	37974922	0.927	1.0444e-11
27	37986129	0.934	8.4784e-12
27	37991228	0.851	5.2823e-10
27	37996085	0.833	1.6949e-09
27	37996969	0.951	4.3002e-12
27	38001129	0.952	4.146e-12
27	38001143	0.832	1.5214e-09
27	38001201	0.831	1.5129e-09
27	38002115	0.83	1.4277e-09
27	38002360	0.83	1.4056e-09
27	38004815	0.826	9.5738e-10
27	38006661	0.885	2.4056e-10
27	38006668	0.907	8.3793e-11
27	38006683	0.957	3.0767e-12
27	38010375	0.918	5.802e-11
27	38010416	0.918	5.7275e-11
27	38011139	0.909	6.7577e-11
27	38011496	0.914	1.6501e-09
27	38011716	0.909	6.6099e-11
27	38011949	0.959	2.8864e-12
27	38012458	0.914	1.585e-09
27	38012908	0.914	1.5368e-09
27	38012912	0.944	1.0984e-09
27	38021968	0.98	2.0833e-12
27	38022067	0.971	8.9007e-11
27	38022142	0.98	2.0605e-12
27	38022186	0.98	2.0643e-12
27	38022192	0.975	2.3115e-12
27	38022970	0.982	1.8466e-12
27	38023433	0.985	1.5561e-12
27	38023469	0.945	3.3258e-09
27	38023512	0.971	1.037e-12
27	38024234	0.993	1.3312e-12
27	38024263	0.993	1.3315e-12
27	38024333	0.985	1.3279e-12
27	38024370	0.993	1.3307e-12
27	38024394	0.993	1.331e-12
27	38024428	0.993	1.3309e-12
27	38024547	0.99	1.3159e-12
27	38024558	0.983	1.324e-12
27	38024797	0.993	1.2459e-12
27	38025213	0.992	1.1916e-12
27	38025301	0.992	1.1893e-12
27	38025508	0.991	1.0995e-12
27	38025542	0.991	1.1011e-12
27	38025602	0.99	1.1053e-12
27	38025621	0.99	1.1044e-12
27	38025721	0.99	9.884e-13
27	38025808	0.989	9.6368e-13
27	38025881	0.989	9.4844e-13
27	38025984	0.988	9.0154e-13
27	38026027	0.987	8.612e-13
27	38026101	0.983	6.8162e-13
27	38026373	0.982	6.356e-13
27	38026377	0.982	6.352e-13
27	38026477	0.982	6.3429e-13
27	38026581	0.982	6.339e-13
27	38026725	0.917	2.1806e-09
27	38026843	0.982	6.2098e-13
27	38026860	0.982	6.2045e-13
27	38027089	0.947	1.4406e-09
27	38027113	0.947	1.4436e-09
27	38027137	0.972	6.7469e-13
27	38027163	0.91	1.3642e-10
27	38027371	0.848	4.0321e-10
27	38027407	0.912	2.6898e-10
27	38027484	0.98	7.2011e-13
27	38027592	0.981	7.2058e-13
27	38027695	0.966	8.0564e-13
27	38028459	0.979	9.355e-13
27	38029908	0.995	8.1054e-13
27	38030476	0.985	4.5365e-10
27	38030891	0.985	4.5247e-10
27	38031378	0.987	8.56e-13
27	38031823	0.987	4.5118e-10
27	38031844	0.995	7.5616e-13
27	38032150	0.987	4.5151e-10
27	38032188	0.987	4.5132e-10
27	38032475	0.988	4.5168e-10
27	38032651	0.988	4.5186e-10
27	38032657	0.99	7.5499e-13
27	38032817	0.969	2.8417e-09
27	38032888	0.966	6.7545e-10
27	38032933	0.963	2.2813e-09
27	38033026	0.983	5.0494e-10
27	38033263	0.984	7.3927e-13
27	38033274	0.962	1.9724e-10
27	38033338	0.957	2.3541e-10
27	38033346	0.957	2.3543e-10
27	38033457	0.974	2.2938e-09
27	38033892	0.986	3.8502e-10
27	38034467	0.983	7.8504e-10
27	38034553	1	4.6924e-10
27	38034759	0.971	7.5523e-11
27	38034851	1	4.6977e-10
27	38034963	1	4.6933e-10
27	38035335	1	4.6955e-10
27	38035389	1	4.6925e-10
27	38036236	0.995	5.8223e-13
27	38038265	0.995	5.8247e-13
27	38038749	0.995	5.8543e-13
27	38042111	0.996	7.5997e-13
27	38042198	0.996	7.6388e-13
27	38042669	0.996	7.7924e-13
27	38060290	0.898	6.0019e-11
27	38063521	0.899	4.5698e-11
27	38065750	0.705	2.1931e-12
27	38066580	0.892	3.2696e-10
27	38066974	0.872	2.3877e-09
27	38067137	0.754	7.3601e-12
27	38070275	0.977	2.4238e-09
27	38070525	0.972	8.2064e-13
27	38072045	0.948	5.5486e-10
27	38073887	0.989	7.4063e-13
27	38076480	0.996	7.0132e-13
27	38080550	0.946	1.618e-10
27	38080897	0.999	7.1719e-13
27	38095243	0.902	1.9484e-13
27	38095699	0.894	1.8413e-13
27	38102133	0.894	2.4266e-13
27	38114342	0.757	7.9175e-14
27	38116567	0.793	5.5981e-14
27	38118543	0.811	4.5916e-14
27	38134578	0.969	1.4978e-11
27	38135558	0.979	1.987e-09
27	38135573	0.982	7.8531e-10
27	38141646	0.955	2.3181e-14
27	38141862	0.982	2.1243e-14
27	38141916	0.982	2.1192e-14
27	38142366	0.982	2.1327e-14
27	38142534	0.982	2.1362e-14
27	38142821	0.982	2.2168e-14
27	38143598	0.984	2.3514e-14
27	38144763	0.977	1.2218e-13
27	38144985	0.977	1.1973e-13
27	38147682	0.977	1.178e-13
27	38149577	0.978	1.2051e-13
27	38149654	0.958	1.4878e-13
27	38152712	0.978	1.2149e-13
27	38152826	0.978	1.2203e-13
27	38155187	0.976	1.4642e-12
27	38155406	0.975	1.4761e-12
27	38156123	0.975	1.4886e-12
27	38156629	0.971	1.6695e-12
27	38157089	0.97	2.9196e-14
27	38157919	0.97	2.953e-14
27	38159866	0.939	3.683e-13
27	38169723	0.988	2.175e-14
27	38181792	1	4.6674e-14
27	38184874	0.999	4.6778e-14
27	38186790	1	3.2383e-13
27	38186912	1	3.2407e-13
27	38187055	1	3.2419e-13
27	38187376	1	3.2419e-13
27	38187398	1	3.2442e-13
27	38187420	1	3.2567e-13
27	38187441	1	3.2566e-13
27	38187717	1	3.2566e-13
27	38187840	1	3.2604e-13
27	38187844	1	3.2604e-13
27	38187977	1	3.2604e-13
27	38188021	1	3.2594e-13
27	38188178	1	3.2563e-13
27	38188191	1	3.2547e-13
27	38188274	0.958	3.6162e-13
27	38188322	0.999	3.2123e-13
27	38188355	0.998	3.2102e-13
27	38188464	0.964	3.4885e-12
27	38188640	0.998	3.2134e-13
27	38188800	0.998	3.2171e-13
27	38188834	0.998	3.2093e-13
27	38188849	0.975	9.7211e-13
27	38188878	0.995	3.1482e-13
27	38189051	0.998	3.2101e-13
27	38189182	0.981	6.3687e-14
27	38189364	0.996	3.1629e-13
27	38189622	0.996	3.1566e-13
27	38191807	0.982	2.1615e-14
27	38237589	0.965	1.5342e-12
27	38258613	0.987	4.485e-12
27	38274264	0.953	1.863e-12
27	38275973	0.952	1.7702e-12
27	38282657	0.947	1.4659e-12
27	38286471	0.946	4.1526e-12
27	38331624	0.954	3.0602e-11
27	38332178	0.89	5.243e-14
27	38333899	0.871	4.6075e-10
27	38343301	0.624	2.5597e-11
27	38344762	0.453	2.738e-11
27	38421323	0.48	1.0421e-09
27	38422790	0.498	9.2837e-10
27	38426212	0.47	8.2246e-13
27	38428597	0.527	1.1775e-09
27	38437399	0.701	3.3025e-13
27	38441260	0.827	2.6993e-10
27	38576506	0.918	4.7006e-10
27	38576570	0.919	3.9458e-10
27	38576612	0.919	3.9083e-10
27	38576629	0.919	3.7967e-10
27	38576791	0.922	2.6619e-10
27	38576950	0.926	1.9234e-10
27	38588939	0.917	7.9887e-11
27	38589481	0.956	2.6946e-09
27	38589580	0.957	2.6826e-09
27	38589928	0.957	2.6553e-09
27	38589990	0.958	2.6469e-09
27	38590008	0.958	2.6273e-09
27	38590177	0.945	3.43e-09
27	38590271	0.962	2.4404e-09
27	38590302	0.962	2.43e-09
27	38590368	0.962	2.4164e-09
27	38590441	0.966	2.2666e-09
27	38590493	0.97	2.1253e-09
27	38590999	0.96	1.2854e-11
27	38591039	0.943	2.6754e-13
27	38591117	0.971	2.3279e-11
27	38591676	0.989	1.9433e-10
27	38592811	0.988	4.2181e-11
27	38595037	0.984	1.8497e-10
27	38595106	0.943	8.2218e-10
27	38595363	0.891	4.0662e-12
27	38597699	0.997	2.3307e-09
27	38598246	0.998	3.2542e-10
27	38602288	0.971	3.4467e-10
27	38602304	0.996	3.0977e-10
27	38605018	0.993	2.7595e-10
27	38605852	0.993	2.6507e-10
27	38610946	0.933	2.5616e-09
27	38616477	0.933	2.3684e-09
27	38680703	0.957	8.8057e-10
27	38708185	0.952	2.8378e-09
27	38710183	0.953	2.8993e-09
27	39343042	0.907	1.932e-09
27	39546319	0.999	3.0237e-09
27	39546688	0.999	2.992e-09
27	39551482	0.999	3.0029e-09
27	39551875	0.999	3.0032e-09
27	39554046	0.988	3.0802e-09
27	39556078	0.999	3.0015e-09
27	39561657	0.985	2.0172e-09
27	39563841	0.947	1.734e-09
27	39568922	0.977	1.284e-09
27	39580690	0.974	8.5357e-10
27	39580980	0.974	8.4847e-10
27	39585261	0.976	8.948e-10
27	39585479	0.973	8.5323e-10
27	39586214	0.974	1.0167e-09
27	39587209	0.973	8.7584e-10
27	39618022	0.981	3.5183e-09
27	39950975	0.303	2.0757e-10
27	40100234	0.955	4.7973e-12
27	40100271	0.955	4.7834e-12
27	40101371	0.948	1.7363e-11
27	40107666	0.977	2.6247e-09

## Sheet: Table S6
Chr	Pos	R2	P
5	88643770	1	1.0569e-10
5	88643976	0.999	9.6508e-11
5	88773409	0.929	1.9974e-09
5	88775590	0.956	1.8163e-09
5	88776034	0.958	1.8021e-09
5	88780600	0.991	2.1545e-09
5	88781710	0.994	2.1877e-09
5	88789102	0.993	1.2004e-09
5	88789571	0.993	1.1871e-09
5	88790442	0.993	9.1768e-10
5	88792930	0.993	7.3808e-10
5	88793090	0.993	7.3527e-10
5	88793432	0.993	7.3044e-10
5	88793844	0.993	7.1154e-10
5	88795807	0.992	6.8761e-10
5	88795886	0.992	6.7929e-10
5	88808410	0.986	2.5219e-10
5	88878856	0.993	8.9785e-10
5	88887692	0.992	9.4062e-10
5	88889494	0.99	9.3637e-10
5	88907179	0.958	1.2066e-09
5	88950352	0.953	6.0365e-13
5	88968454	0.907	1.914e-09
5	88972005	0.939	4.6498e-12
5	88974398	0.939	4.8171e-12
5	88974954	0.94	4.9403e-12
5	88975285	0.94	5.0221e-12
5	88992355	1	2.6277e-12
5	88992490	1	2.6268e-12
5	88992834	1	2.6168e-12
5	88992886	1	2.6143e-12
5	88993301	0.993	1.0038e-09
5	88994753	0.959	1.3904e-09
5	88994781	0.959	1.3905e-09
5	88999849	0.955	1.4307e-09
5	89011825	0.96	2.8792e-09
5	89028272	0.963	3.2276e-09
5	89032780	0.951	3.3593e-09
5	89203239	0.95	2.1446e-09
5	89219145	0.829	8.0455e-13
5	89338610	0.674	2.7275e-09
5	89527042	0.5	1.3878e-10
5	89656789	0.833	7.1015e-11
5	89690098	0.975	1.4276e-09
5	89690888	0.971	2.8446e-10
5	89692110	0.971	2.8638e-10
5	89692745	0.943	2.9577e-10
5	89692868	0.976	1.5314e-09
5	89693149	0.942	2.7839e-09
5	89693356	0.976	1.5692e-09
5	89697262	0.978	1.704e-09
5	89697653	0.978	4.1619e-10
5	89697890	0.98	4.4899e-10
5	89697926	0.98	4.4892e-10
5	89698018	0.947	4.8495e-10
5	89698077	0.978	3.9738e-10
5	89698149	0.978	3.9468e-10
5	89698793	0.98	4.4945e-10
5	89699087	0.98	4.5029e-10
5	89699544	0.974	2.8244e-10
5	89699765	0.98	4.4861e-10
5	89700163	0.98	4.4853e-10
5	89700637	0.98	4.4896e-10
5	89700695	0.98	1.7605e-09
5	89700841	0.979	1.758e-09
5	89701203	0.98	4.5134e-10
5	89701212	0.98	4.5116e-10
5	89701274	0.981	4.5164e-10
5	89701332	0.981	4.5067e-10
5	89701463	0.835	8.1225e-12
5	89701604	0.975	3.8061e-10
5	89701611	0.97	2.3691e-10
5	89701702	0.975	2.4881e-10
5	89701971	0.98	4.021e-10
5	89703101	0.966	1.8957e-10
5	89704123	0.966	1.9268e-10
5	89704755	0.966	8.3192e-10
5	89705555	0.982	5.5707e-10
5	89714113	0.993	6.2485e-12
5	89720421	0.988	1.2652e-11
5	89720651	0.988	1.2612e-11
5	89721513	0.988	1.2546e-11
5	89724634	0.987	1.2055e-11
5	89728361	0.773	2.2026e-11
5	89728437	0.986	1.1283e-11
5	89728975	0.986	1.1228e-11
5	89730424	0.985	1.0696e-11
5	89734393	0.985	1.0474e-11
5	89735025	0.985	1.0424e-11
5	89794396	0.798	3.9641e-12
5	89795739	0.793	3.8669e-12
5	89844006	0.794	1.0157e-13
5	89880553	0.997	4.2231e-10
5	89899761	0.996	4.1114e-10
5	89931189	0.802	2.0535e-12
5	89932368	0.802	2.0561e-12
5	89944621	0.802	1.9628e-12
5	89981211	0.87	7.3342e-14
5	89983649	0.885	3.0477e-13
5	90003379	0.742	1.0297e-09
5	90005132	0.926	3.4296e-12
5	90007701	0.925	3.4482e-12
5	90007713	0.925	3.448e-12
5	90019279	0.754	8.4235e-11
5	90019294	0.796	1.1516e-09
5	90019496	0.75	3.4227e-10
5	90049518	0.816	4.8465e-11
5	90090422	0.826	3.9202e-11
5	90128045	0.82	2.2653e-11
5	90325073	0.842	4.7714e-12
5	90327135	0.876	1.8336e-11
5	90387239	0.879	3.2076e-12
5	90472236	0.937	7.2525e-13
5	90512208	0.414	9.2905e-13
5	90563659	0.478	2.0784e-09
5	90785943	0.956	2.2066e-11
5	90799737	0.897	2.0963e-09
5	90846758	0.888	3.8235e-11
5	90853341	0.888	3.651e-11
5	90876208	0.882	2.2616e-11
5	90923700	0.854	1.2938e-11
5	91049010	0.312	3.0136e-09
5	91065204	0.864	1.6822e-13
5	91220860	0.875	6.4214e-13
5	91229438	0.875	7.2243e-13
5	91317067	0.87	8.7842e-13
5	91343889	0.865	8.6924e-13
5	91400019	0.864	8.5504e-13
5	91402144	0.993	1.4139e-09
5	91435972	0.93	8.0117e-12
5	91436307	0.862	2.0211e-10
5	91446463	0.878	8.9089e-13
5	91459633	0.882	7.152e-13
5	91483496	0.981	1.183e-09
5	91496065	0.96	1.3424e-13
5	91519855	0.868	1.4831e-13
5	91526736	0.814	7.1835e-12
5	91532005	0.442	6.9492e-14
5	91532039	0.442	6.9492e-14
5	91533344	0.435	5.5349e-14
5	91539184	0.884	3.032e-12
5	91539196	0.931	4.8364e-14
5	91539406	0.903	2.6709e-12
5	91539759	0.464	7.7306e-14
5	91539944	0.876	9.2861e-11
5	91539977	0.446	4.6899e-14
5	91540249	0.893	2.1271e-12
5	91572984	0.983	9.1244e-10
5	91573014	0.983	9.1372e-10
5	91573141	0.983	9.1673e-10
5	91573146	0.98	9.801e-10
5	91573166	0.98	9.8159e-10
5	91573420	0.98	9.8721e-10
5	91573808	0.975	9.7973e-10
5	91573831	0.979	9.9524e-10
5	91574043	0.979	1.0007e-09
5	91576118	0.977	1.0615e-09
5	91576179	0.978	1.0707e-09
5	91576260	0.977	1.0811e-09
5	91576293	0.976	1.1326e-09
5	91577365	0.976	1.1538e-09
5	91577560	0.976	1.1624e-09
5	91577567	0.976	1.1663e-09
5	91577631	0.976	1.1719e-09
5	91577734	0.976	1.1801e-09
5	91579828	0.973	1.3656e-09
5	91581136	0.973	1.4019e-09
5	91621349	0.856	3.2414e-09
5	91627619	0.954	6.5535e-12
5	91639796	0.953	8.2405e-13
5	91668959	0.336	9.3556e-16
5	91683658	0.974	4.8577e-13
5	91722047	0.946	4.082e-13
5	91770262	0.878	8.1113e-13
5	91779392	0.87	8.3685e-13
5	91791690	0.454	5.0615e-10
5	91817722	0.963	1.4037e-12
5	91827703	0.969	1.642e-09
5	91827774	0.97	1.6863e-09
5	91827819	0.944	1.6807e-09
5	91827886	0.965	4.0917e-10
5	91828061	0.963	3.9121e-10
5	91828180	0.963	3.9196e-10
5	91828311	0.963	3.9249e-10
5	91828659	0.891	4.9855e-12
5	91828668	0.452	4.6543e-13
5	91829257	0.959	1.104e-09
5	91829329	0.957	1.0203e-09
5	91830094	0.959	1.1715e-09
5	91830181	0.955	1.0545e-09
5	91830334	0.922	5.1402e-10
5	91830362	0.928	6.0469e-10
5	91830372	0.928	6.029e-10
5	91830392	0.963	1.1258e-09
5	91830524	0.96	6.36e-10
5	91830696	0.96	6.3775e-10
5	91831531	0.966	9.1188e-10
5	91832394	0.967	9.0861e-10
5	91834485	0.964	7.5646e-10
5	91834533	0.967	8.9887e-10
5	91838480	0.968	8.9811e-10
5	91839575	0.968	7.6716e-10
5	91866627	0.932	5.1959e-13
5	91885310	0.906	1.916e-09
5	91887088	0.872	1.057e-13
5	91895322	0.923	9.8724e-11
5	91915935	0.885	1.4904e-13
5	91919416	0.883	1.7177e-10
5	91919458	0.854	1.615e-10
5	91920047	0.899	1.7412e-10
5	91920384	0.901	2.1983e-10
5	91920673	0.902	2.068e-10
5	91926810	0.939	2.1344e-10
5	91956656	0.942	2.6362e-13
5	91969621	0.968	1.7034e-09
5	91974084	0.967	1.7891e-09
5	91976596	0.968	1.9121e-09
5	91983738	0.974	1.5763e-09
5	91990857	0.982	1.457e-09
5	91996458	0.985	1.4546e-09
5	92010353	0.989	1.4241e-09
5	92031977	0.826	1.7614e-09
5	92046813	0.999	1.522e-09
5	92049580	0.999	1.5286e-09
5	92051015	0.994	1.5186e-09
5	92051853	0.994	1.5176e-09
5	92053463	0.993	1.5154e-09
5	92064344	0.983	2.818e-12
5	92064479	0.984	2.8237e-12
5	92065759	0.984	2.597e-12
5	92068665	0.985	1.6644e-12
5	92070288	0.984	1.1246e-12
5	92071287	0.992	1.1102e-12
5	92071476	0.992	1.0987e-12
5	92071628	0.991	1.0487e-12
5	92074431	0.995	1.7857e-13
5	92075038	0.986	6.3058e-13
5	92075046	0.986	6.2905e-13
5	92077068	0.983	1.0846e-13
5	92077287	0.447	1.3562e-13
5	92081028	0.971	3.0659e-13
5	92083455	0.769	1.2278e-13
5	92083816	0.673	1.8513e-15
5	92086458	0.967	1.0028e-12
5	92086863	0.975	1.0076e-12
5	92086955	0.975	1.0132e-12
5	92088001	0.986	1.0661e-12
5	92088459	0.987	1.0611e-12
5	92091039	0.992	1.0745e-12
5	92091359	0.992	1.07e-12
5	92092248	0.992	1.0684e-12
5	92092755	0.978	9.9661e-13
5	92093296	0.992	1.0697e-12
5	92093828	0.965	9.3001e-13
5	92097557	0.916	9.2856e-13
5	92098553	0.907	7.1462e-14
5	92100733	0.893	9.1089e-13
5	92102862	0.862	8.6598e-13
5	92103777	0.862	8.7354e-13
5	92105410	0.851	9.0829e-14
5	92106086	0.847	9.4245e-14
5	92106092	0.852	8.4214e-13
5	92106459	0.852	8.5691e-13
5	92106494	0.844	9.8164e-14
5	92106549	0.838	2.6752e-13
5	92107841	0.835	1.0524e-13
5	92107869	0.835	1.0521e-13
5	92107925	0.835	1.0531e-13
5	92108038	0.84	1.0469e-13
5	92108198	0.835	1.0512e-13
5	92108292	0.835	1.0518e-13
5	92108340	0.84	1.0486e-13
5	92108895	0.843	8.7353e-13
5	92108981	0.828	2.278e-13
5	92109592	0.838	8.5873e-13
5	92109894	0.837	8.5714e-13
5	92111692	0.835	8.7328e-13
5	92111833	0.825	1.2523e-13
5	92112794	0.827	1.1244e-12
5	92132272	0.965	1.6228e-12
5	92134684	0.965	1.5875e-12
5	92137333	0.965	1.5443e-12
5	92152461	0.971	8.019e-13
5	92153704	0.972	7.4534e-13
5	92170326	0.996	2.0913e-10
5	92171333	0.992	6.1316e-10
5	92183148	0.95	4.2259e-11
5	92287117	0.917	1.9167e-12
5	92309164	0.931	1.2397e-10
5	92313449	0.938	2.4044e-10
5	92314827	0.933	1.9133e-10
5	92318004	0.928	1.9889e-10
5	92319597	0.935	3.17e-10
5	92319772	0.935	3.1887e-10
5	92330196	0.939	4.3199e-10
5	92335911	0.933	2.1534e-09
5	92336422	0.935	8.1956e-10
5	92337730	0.942	5.0324e-10
5	92342004	0.943	5.319e-10
5	92342064	0.94	1.1618e-09
5	92343776	0.94	1.1851e-09
5	92343800	0.94	1.1851e-09
5	92346433	0.944	5.618e-10
5	92348883	0.944	5.7951e-10
5	92350281	0.946	6.1266e-10
5	92350429	0.946	1.434e-09
5	92350748	0.946	1.4395e-09
5	92352214	0.947	1.467e-09
5	92353099	0.947	1.5025e-09
5	92355078	0.949	1.5744e-09
5	92355254	0.949	1.5952e-09
5	92355944	0.956	1.8934e-09
5	92357175	0.956	1.9183e-09
5	92357284	0.958	2.1304e-09
5	92358119	0.958	2.1622e-09
5	92358138	0.958	2.1766e-09
5	92358885	0.958	2.1991e-09
5	92359639	0.958	2.1832e-09
5	92359874	0.958	2.1837e-09
5	92363539	0.958	2.2105e-09
5	92365076	0.958	2.2182e-09
5	92366251	0.958	2.2267e-09
5	92366893	0.957	2.2139e-09
5	92367933	0.95	8.7064e-10
5	92368568	0.943	6.2704e-10
5	92368581	0.943	6.2742e-10
5	92415773	0.947	1.3736e-09
5	92443903	0.928	4.7854e-10
5	92520940	0.535	1.448e-09
5	92520946	0.553	1.77e-09
5	92525041	0.952	3.8299e-12
5	92530211	0.327	1.0557e-10
5	92534644	1	2.7989e-09
5	92535116	1	2.8118e-09
5	92535353	0.974	2.4548e-14
5	92538109	0.971	4.4698e-18
5	92539975	0.983	1.5261e-12
5	92541743	0.994	2.7621e-09
5	92545159	0.994	2.7759e-09
5	92545609	0.994	2.7773e-09
5	92548195	0.983	1.5924e-12
5	92549698	0.972	1.1648e-15
5	92550520	0.973	3.978e-18
5	92551714	0.978	3.1047e-16
5	92552287	0.973	3.8725e-18
5	92552299	0.977	2.7638e-14
5	92552356	0.984	1.6179e-12
5	92552485	0.973	3.8405e-18
5	92552760	0.973	3.8375e-18
5	92552934	0.973	3.8364e-18
5	92552998	0.978	3.0771e-16
5	92553186	0.973	3.8283e-18
5	92553203	0.973	3.8188e-18
5	92553372	0.973	3.7793e-18
5	92554767	0.976	1.0928e-23
5	92554852	0.973	3.755e-18
5	92555701	0.978	3.1601e-16
5	92557110	0.995	2.9718e-09
5	92557224	0.978	3.1881e-16
5	92558691	0.338	2.7892e-09
5	92571772	1	1.6003e-11
5	92574564	0.999	1.6482e-11
5	92590496	0.981	6.9632e-10
5	92591309	0.998	5.9022e-17
5	92592306	0.999	1.561e-11
5	92595092	0.999	1.5601e-11
5	92602619	1	1.5344e-11
5	92604679	0.999	1.5063e-11
5	92609264	0.999	1.4983e-11
5	92620987	0.993	6.5968e-13
5	92621375	0.99	1.6386e-11
5	92623024	0.985	1.8382e-11
5	92627894	0.915	1.9202e-12
5	92633509	0.958	6.2173e-11
5	92635052	0.957	6.3425e-11
5	92635657	0.954	8.2367e-11
5	92640796	0.944	2.5157e-10
5	92643776	0.943	2.8773e-10
5	92643967	0.943	2.9119e-10
5	92644896	0.971	7.0129e-16
5	92686747	0.979	1.2224e-09
5	92688443	0.948	3.3454e-09
5	92693814	0.981	1.0156e-09
5	92697832	0.966	2.8408e-09
5	92701496	0.98	1.4974e-09
5	92702278	0.968	1.2823e-09
5	92702824	0.969	2.9462e-09
5	92724782	0.994	2.3067e-09
5	92725442	0.994	2.3055e-09
5	92725503	0.983	1.4772e-09
5	92726904	0.995	2.2492e-09
5	92731121	0.995	2.2304e-09
5	92732356	0.995	2.229e-09
5	92733251	0.995	2.218e-09
5	92733333	0.993	2.552e-09
5	92733798	0.995	2.219e-09
5	92734518	0.995	2.2032e-09
5	92737432	0.996	2.1828e-09
5	92747141	0.992	1.875e-09
5	92758355	0.99	9.3633e-10
5	92760150	0.99	8.0512e-10
5	92760387	1	2.3621e-10
5	92760553	1	2.366e-10
5	92761069	1	2.3927e-10
5	92761341	0.997	2.3039e-10
5	92761553	0.996	2.2939e-10
5	92762344	0.996	2.3591e-10
5	92762353	0.995	2.3148e-10
5	92762425	0.993	2.2829e-10
5	92762674	0.967	4.2623e-10
5	92762700	0.966	4.2555e-10
5	92762722	0.965	4.2359e-10
5	92762943	0.985	2.1471e-10
5	92762970	0.985	2.1428e-10
5	92763069	0.985	2.1441e-10
5	92763518	0.984	2.1046e-10
5	92763554	0.983	2.0919e-10
5	92763571	0.983	2.0905e-10
5	92763604	0.906	3.6827e-11
5	92763630	0.865	2.7366e-11
5	92763634	0.865	2.7357e-11
5	92763728	0.672	4.3696e-14
5	92763788	0.623	1.7758e-14
5	92763867	0.581	1.4499e-16
5	92763909	0.755	4.4683e-14
5	92763923	0.882	1.2694e-12
5	92763950	0.918	2.9871e-12
5	92763996	0.948	3.2494e-12
5	92764049	0.948	3.2497e-12
5	92764117	0.975	1.8104e-10
5	92764138	0.947	7.8324e-11
5	92764148	0.94	6.1314e-11
5	92764184	0.874	3.1503e-11
5	92764200	0.867	2.9408e-11
5	92764214	0.883	6.2329e-11
5	92764250	0.884	6.845e-11
5	92764260	0.884	6.8418e-11
5	92764301	0.965	2.111e-10
5	92764310	0.965	2.1107e-10
5	92764315	0.965	2.111e-10
5	92764418	0.957	1.39e-10
5	92764431	0.88	3.8832e-11
5	92764493	0.975	1.6841e-10
5	92764859	0.989	2.106e-10
5	92764957	0.989	2.0983e-10
5	92765028	0.963	3.09e-10
5	92765064	0.935	6.3427e-11
5	92765073	0.931	5.3651e-11
5	92765090	0.967	1.6333e-10
5	92765110	0.985	2.0163e-10
5	92768221	1	2.4162e-09
5	92768667	0.999	2.1749e-10
5	92770238	0.999	2.2949e-09
5	92770787	0.999	2.1474e-09
5	92771709	0.998	1.1419e-10
5	92771807	0.999	1.8966e-09
5	92772817	1	1.569e-10
5	92773203	1	1.7201e-09
5	92774283	0.971	5.5714e-11
5	92776144	1	1.5073e-10
5	92776285	1	1.5033e-10
5	92776477	1	1.6573e-09
5	92776622	1	1.4895e-10
5	92776794	1	1.6434e-09
5	92776935	1	1.6393e-09
5	92777029	1	1.6305e-09
5	92778823	0.999	9.5546e-11
5	92781517	1	7.3506e-11
5	92781671	1	7.0954e-11
5	92782816	0.999	4.6015e-11
5	92783280	1	6.4919e-11
5	92783539	1	6.3795e-11
5	92783961	0.994	1.9718e-09
5	92815959	0.919	1.2869e-09
5	92867161	0.68	1.326e-09
5	92879168	0.677	1.2422e-09
5	92969413	0.562	5.0378e-13
5	93076080	0.336	2.5479e-10
5	93161357	0.336	1.2817e-18
5	93197667	0.775	2.3892e-16
5	93215616	0.824	2.7707e-19
5	93216341	0.982	9.8113e-10
5	93225609	0.985	2.611e-09
5	93231052	1	9.4946e-11
5	93232744	0.98	4.6076e-15
5	93234119	0.971	3.8568e-13
5	93234828	0.967	3.4384e-15
5	93236919	0.994	1.7993e-10
5	93243469	0.967	4.3389e-13
5	93246136	0.972	4.4999e-15
5	93250052	0.971	4.5418e-15
5	93250336	0.99	1.0366e-10
5	93250556	0.99	1.0393e-10
5	93253256	0.965	5.1451e-15
5	93254147	0.906	3.3764e-10
5	93254154	0.88	5.0206e-10
5	93254182	0.873	3.6119e-10
5	93254191	0.881	3.1998e-10
5	93262819	1	1.185e-11
5	93264487	0.999	1.1027e-11
5	93265376	0.999	1.0668e-11
5	93269070	0.976	1.1701e-12
5	93279891	0.975	1.1321e-12
5	93281818	0.912	1.108e-15
5	93291432	0.986	3.3767e-12
5	93293938	0.986	3.2207e-12
5	93300843	0.972	4.1659e-13
5	93301781	0.972	4.4321e-13
5	93302290	0.973	4.8328e-13
5	93307251	0.972	1.4689e-11
5	93310937	0.933	4.3765e-16
5	93333992	0.978	2.9947e-11
5	93339253	0.978	1.0694e-11
5	93339259	0.978	1.0648e-11
5	93340781	0.978	1.0422e-11
5	93393847	0.3	3.1168e-17
5	93395875	0.982	6.5817e-18
5	93403658	0.967	5.1501e-17
5	93414409	0.909	1.2286e-16
5	93436085	0.955	5.0607e-18
5	93511826	0.78	1.8821e-13
5	93517161	0.799	2.9144e-21
5	93520379	0.878	5.0657e-17
5	93553050	1	1.8075e-24
5	93553095	1	1.815e-24
5	93553206	1	1.8083e-24
5	93553319	1	1.8138e-24
5	93553858	1	1.8138e-24
5	93554373	1	1.8138e-24
5	93554423	1	1.8138e-24
5	93554675	1	7.4636e-23
5	93554748	1	1.8138e-24
5	93554831	0.976	2.2235e-23
5	93554867	0.979	1.2567e-24
5	93554963	0.986	1.0388e-24
5	93554977	0.986	1.0427e-24
5	93555070	1	1.8138e-24
5	93555158	1	1.8138e-24
5	93555172	1	1.8138e-24
5	93555341	1	1.8138e-24
5	93555411	1	1.8138e-24
5	93555426	1	1.8138e-24
5	93555484	1	1.8138e-24
5	93555767	0.999	2.3852e-17
5	93555774	1	1.8138e-24
5	93555947	1	1.8138e-24
5	93556205	1	1.8138e-24
5	93556372	1	1.8138e-24
5	93556393	1	1.8138e-24
5	93556414	1	1.8138e-24
5	93556452	1	1.8138e-24
5	93556715	1	1.8138e-24
5	93556783	1	1.8138e-24
5	93556876	1	1.8138e-24
5	93556880	1	1.8138e-24
5	93557150	1	1.8138e-24
5	93557199	1	1.8138e-24
5	93557505	0.997	2.6851e-23
5	93557509	0.986	2.2875e-23
5	93557515	0.997	2.6833e-23
5	93557529	0.999	1.5695e-24
5	93557619	1	1.8117e-24
5	93557711	1	1.8117e-24
5	93557749	0.999	2.3815e-17
5	93557784	1	1.8117e-24
5	93557850	1	1.8117e-24
5	93557931	1	1.8117e-24
5	93558072	0.999	2.3817e-17
5	93558098	1	1.8117e-24
5	93558142	1	1.8117e-24
5	93558159	0.966	9.8058e-25
5	93558177	1	1.7914e-24
5	93558214	1	1.7914e-24
5	93558647	0.965	1.8871e-23
5	93558661	0.964	1.6617e-23
5	93558724	1	1.8117e-24
5	93558851	1	1.8117e-24
5	93558973	1	1.8117e-24
5	93559057	1	1.8117e-24
5	93559131	1	1.8117e-24
5	93559154	1	1.8117e-24
5	93559168	0.999	2.3827e-17
5	93559480	1	1.8117e-24
5	93559512	1	1.8117e-24
5	93559648	1	1.8117e-24
5	93559884	1	1.8117e-24
5	93560068	0.959	3.1606e-26
5	93560090	1	1.8117e-24
5	93560271	1	1.8117e-24
5	93560479	1	1.8117e-24
5	93560562	1	1.8138e-24
5	93560594	1	1.8138e-24
5	93560682	1	1.8138e-24
5	93560846	0.999	2.3854e-17
5	93560892	1	1.8138e-24
5	93560976	0.998	3.0616e-23
5	93560986	0.998	3.0616e-23
5	93561026	1	1.8137e-24
5	93561031	1	1.8087e-24
5	93561185	1	1.806e-24
5	93561317	1	1.806e-24
5	93561328	1	1.8066e-24
5	93561390	0.932	1.1062e-23
5	93561413	0.943	1.2448e-23
5	93561418	0.975	1.9333e-23
5	93561767	1	1.8034e-24
5	93561972	1	1.8034e-24
5	93562183	1	1.7269e-24
5	93562311	1	1.6806e-24
5	93562406	0.999	1.6425e-24
5	93562566	0.999	1.6066e-24
5	93562592	0.999	1.5621e-24
5	93562610	0.999	1.5275e-24
5	93562647	0.997	2.0156e-17
5	93562746	0.998	1.4632e-24
5	93563059	0.998	1.3962e-24
5	93563187	0.998	1.3639e-24
5	93565676	0.996	1.1508e-24
5	93567888	0.991	6.5544e-25
5	93568055	0.989	9.9099e-18
5	93568138	0.991	6.2654e-25
5	93568165	0.991	6.1732e-25
5	93568255	0.991	6.1072e-25
5	93569363	0.989	9.3194e-18
5	93569490	0.988	8.2848e-18
5	93569513	0.988	8.2045e-18
5	93569578	0.987	7.2107e-18
5	93570158	0.983	2.2374e-23
5	93572774	0.982	2.175e-23
5	93577740	0.898	8.0115e-15
5	93577832	0.92	1.5476e-13
5	93579668	0.991	5.5552e-17
5	93579952	0.993	9.032e-18
5	93580601	0.987	9.024e-18
5	93582575	0.993	8.9654e-18
5	93587066	0.879	1.0078e-16
5	93588065	0.987	6.1871e-18
5	93588179	0.987	6.1951e-18
5	93589106	0.987	6.1744e-18
5	93589324	0.987	6.1702e-18
5	93589422	0.986	6.1781e-18
5	93589584	0.986	6.178e-18
5	93590154	0.986	6.1695e-18
5	93590502	0.986	6.1412e-18
5	93590572	0.986	6.114e-18
5	93590875	0.911	5.2442e-17
5	93590914	0.911	5.2511e-17
5	93591194	0.985	6.3257e-18
5	93591595	0.985	6.3766e-18
5	93591693	0.985	6.375e-18
5	93591835	0.985	6.3866e-18
5	93591842	0.985	6.3825e-18
5	93591976	0.985	6.3946e-18
5	93592050	0.985	6.4251e-18
5	93592209	0.985	6.4543e-18
5	93592244	0.985	6.4611e-18
5	93592312	0.985	6.4527e-18
5	93592502	0.985	6.4623e-18
5	93592513	0.985	6.4664e-18
5	93592550	0.985	6.4809e-18
5	93592810	0.985	6.4716e-18
5	93592829	0.985	6.4862e-18
5	93592979	0.985	6.4923e-18
5	93592995	0.985	6.4998e-18
5	93593029	0.985	6.5313e-18
5	93593486	0.985	6.5624e-18
5	93593824	0.985	6.5759e-18
5	93594039	0.859	5.4708e-17
5	93594255	0.88	5.6734e-17
5	93594624	0.88	5.6824e-17
5	93594644	0.88	5.6893e-17
5	93594673	0.88	5.7073e-17
5	93594689	0.88	5.7254e-17
5	93594709	0.88	5.7444e-17
5	93594844	0.88	5.736e-17
5	93594984	0.88	5.7545e-17
5	93595027	0.88	5.7604e-17
5	93595382	0.88	5.7736e-17
5	93595397	0.88	5.7688e-17
5	93595431	0.88	5.7881e-17
5	93595799	0.88	5.905e-17
5	93596161	0.88	5.9303e-17
5	93596198	0.88	5.917e-17
5	93596377	0.88	5.9467e-17
5	93596728	0.88	5.9658e-17
5	93596912	0.88	5.9795e-17
5	93596925	0.869	5.9207e-17
5	93596987	0.889	1.9941e-19
5	93597014	0.88	6.1405e-17
5	93597445	0.985	7.8401e-18
5	93597459	0.985	7.8644e-18
5	93597527	0.985	7.8703e-18
5	93597760	0.985	7.8978e-18
5	93597825	0.924	2.7006e-09
5	93597953	0.985	7.9258e-18
5	93598365	0.88	6.4715e-17
5	93598835	0.985	7.95e-18
5	93601437	0.988	7.5342e-18
5	93601940	0.988	7.6191e-18
5	93601963	0.988	7.6344e-18
5	93602226	0.988	7.6846e-18
5	93602388	0.988	7.7399e-18
5	93602497	0.988	7.796e-18
5	93602508	0.988	7.8269e-18
5	93602563	0.988	7.8485e-18
5	93602822	0.988	7.8957e-18
5	93602841	0.988	7.93e-18
5	93602851	0.988	7.9411e-18
5	93602859	0.988	7.9844e-18
5	93603154	0.988	8.011e-18
5	93603395	0.988	8.046e-18
5	93603441	0.989	8.0864e-18
5	93603582	0.989	8.1211e-18
5	93603675	0.989	8.1414e-18
5	93603909	0.99	8.8965e-18
5	93604078	0.99	8.9231e-18
5	93604108	0.99	8.955e-18
5	93604805	0.99	9.0993e-18
5	93605353	0.916	3.6991e-09
5	93605626	0.917	3.6751e-09
5	93606639	0.991	9.5164e-18
5	93609155	0.991	9.7611e-18
5	93609931	0.991	9.8125e-18
5	93610150	0.991	9.8689e-18
5	93610714	0.991	9.9e-18
5	93612131	0.991	1.0373e-17
5	93612202	0.978	1.5409e-17
5	93612270	0.953	6.8345e-11
5	93612859	0.99	9.4957e-18
5	93614044	0.989	9.3348e-18
5	93614048	0.989	9.329e-18
5	93614758	0.989	9.232e-18
5	93619213	0.975	4.5149e-16
5	93621796	0.98	9.8787e-18
5	93622328	0.98	9.9193e-18
5	93622618	0.98	9.949e-18
5	93624227	0.974	1.265e-10
5	93625292	0.976	5.3416e-17
5	93630821	0.978	8.0217e-18
5	93631044	0.98	9.7667e-18
5	93631132	0.981	1.2344e-10
5	93631271	0.98	9.7686e-18
5	93632086	1	7.0625e-21
5	93634284	0.981	1.2295e-10
5	93635290	0.98	9.6104e-18
5	93635598	0.999	6.8111e-21
5	93637496	0.98	9.3416e-18
5	93637504	0.98	9.322e-18
5	93637725	0.999	6.5787e-21
5	93638066	0.98	9.2444e-18
5	93639702	0.979	1.1889e-10
5	93640103	0.977	7.4172e-18
5	93640241	0.997	6.5107e-21
5	93640259	0.998	6.3443e-21
5	93640288	0.997	4.8461e-21
5	93640325	0.884	4.6909e-22
5	93640356	0.98	8.9238e-22
5	93640577	0.996	4.9857e-21
5	93641182	0.996	4.9382e-21
5	93641207	0.997	5.4974e-21
5	93641261	0.997	5.5313e-21
5	93641785	0.321	7.8089e-18
5	93641831	0.845	5.4303e-14
5	93642027	0.981	7.664e-21
5	93642114	0.973	1.2018e-20
5	93642140	0.977	7.7255e-18
5	93642163	0.977	7.7056e-18
5	93642414	0.999	7.5095e-21
5	93642636	0.971	7.1556e-18
5	93642640	0.971	7.1582e-18
5	93642659	0.944	8.8335e-11
5	93642839	1	8.4732e-21
5	93642847	0.978	7.6471e-18
5	93643462	0.978	7.6595e-18
5	93644185	0.999	7.6722e-21
5	93644405	0.982	8.2671e-18
5	93644472	0.998	7.2612e-21
5	93644668	0.976	6.2226e-18
5	93645056	0.997	6.8087e-21
5	93647006	1	1.7357e-29
5	93647490	1	1.7357e-29
5	93647636	0.987	2.0593e-29
5	93647653	0.999	1.7147e-29
5	93647948	1	1.7357e-29
5	93648274	0.999	1.7147e-29
5	93648615	0.961	1.3951e-29
5	93648663	0.999	1.7164e-29
5	93648771	0.957	3.0537e-28
5	93648798	0.956	1.8348e-28
5	93648805	0.941	2.3228e-28
5	93648822	0.999	1.7188e-29
5	93648898	1	1.7368e-29
5	93649085	1	1.7368e-29
5	93649123	0.999	1.7195e-29
5	93649394	0.999	1.7212e-29
5	93649469	0.993	2.7275e-21
5	93649565	0.993	2.7249e-21
5	93649635	0.999	1.721e-29
5	93649687	0.999	1.721e-29
5	93649699	0.965	7.0038e-18
5	93649860	1	1.7388e-29
5	93650146	0.977	7.1044e-18
5	93650157	0.999	1.7192e-29
5	93650189	1	1.7388e-29
5	93650223	0.999	1.7192e-29
5	93650251	0.999	1.7193e-29
5	93650463	1	1.7399e-29
5	93650742	0.977	7.7413e-18
5	93650835	0.972	8.5732e-23
5	93651238	0.973	1.453e-22
5	93651252	0.973	1.4585e-22
5	93651510	0.973	1.4556e-22
5	93651751	0.973	1.4467e-22
5	93652084	0.973	1.4376e-22
5	93652123	1	1.7519e-29
5	93652502	0.961	3.2576e-24
5	93652743	1	1.7519e-29
5	93652765	1	1.7519e-29
5	93653330	0.973	1.428e-22
5	93653605	1	1.7519e-29
5	93653852	1	1.7519e-29
5	93654002	0.988	1.887e-21
5	93654398	0.973	1.4293e-22
5	93654543	1	1.7519e-29
5	93654654	0.973	1.4171e-22
5	93654658	0.973	1.4186e-22
5	93654688	1	1.7519e-29
5	93654729	1	1.7519e-29
5	93654739	1	1.7519e-29
5	93655136	0.973	1.3381e-22
5	93655145	0.976	7.0448e-18
5	93655229	0.972	1.408e-22
5	93655343	0.972	1.4076e-22
5	93655707	0.972	1.3912e-22
5	93655824	0.922	1.3481e-28
5	93656037	0.972	1.3039e-22
5	93656117	1	1.7519e-29
5	93656204	1	1.7519e-29
5	93656345	0.896	7.542e-30
5	93656412	0.972	1.362e-22
5	93656454	1	1.7519e-29
5	93656517	0.972	1.3568e-22
5	93656663	0.972	1.3553e-22
5	93656800	1	1.7519e-29
5	93656806	1	1.7519e-29
5	93656854	1	1.7519e-29
5	93657206	0.999	1.7297e-29
5	93657228	0.996	1.6625e-29
5	93657873	0.994	1.686e-29
5	93657936	0.994	1.6621e-29
5	93658010	0.954	5.4338e-30
5	93658034	0.897	1.0546e-29
5	93658038	0.902	9.8511e-30
5	93658135	0.987	2.0049e-29
5	93658257	0.969	8.8427e-23
5	93658336	0.939	1.2792e-29
5	93658752	0.938	3.0811e-31
5	93658841	0.966	1.3826e-29
5	93659011	0.965	1.3485e-29
5	93659099	0.965	1.3453e-29
5	93659159	0.965	1.3457e-29
5	93659163	0.959	1.2789e-29
5	93659334	0.952	6.0054e-18
5	93659365	0.947	1.2432e-22
5	93659370	0.947	1.2441e-22
5	93659459	0.958	1.2585e-29
5	93659588	0.958	1.258e-29
5	93659731	0.957	1.2563e-29
5	93659807	0.957	1.2519e-29
5	93659828	0.957	1.2577e-29
5	93659936	0.956	1.2639e-29
5	93660502	0.947	1.1676e-29
5	93660821	0.946	1.1678e-29
5	93660994	0.946	1.1905e-29
5	93661095	0.946	1.1733e-29
5	93661116	0.946	1.1645e-29
5	93661241	0.945	1.1648e-29
5	93661269	0.942	1.141e-29
5	93661381	0.942	1.1471e-29
5	93661483	0.915	4.7775e-31
5	93661493	0.89	6.8261e-30
5	93661521	0.912	8.649e-30
5	93661561	0.913	7.0217e-30
5	93661571	0.913	7.0745e-30
5	93661671	0.932	1.0494e-29
5	93661688	0.932	1.0408e-29
5	93661709	0.931	1.0373e-29
5	93661737	0.931	1.0309e-29
5	93661792	0.931	1.0318e-29
5	93662157	0.937	5.4412e-18
5	93662416	0.93	1.0375e-29
5	93662579	0.93	1.0401e-29
5	93662661	0.931	1.2146e-22
5	93662806	0.929	1.0513e-29
5	93662871	0.929	1.0352e-29
5	93662931	0.927	6.4502e-30
5	93662987	0.929	1.0301e-29
5	93663034	0.924	9.9842e-30
5	93663064	0.923	9.8962e-30
5	93663169	0.923	9.8929e-30
5	93663254	0.923	9.9061e-30
5	93663274	0.907	4.7135e-31
5	93663283	0.909	4.8114e-31
5	93663326	0.898	6.09e-30
5	93663406	0.846	9.3141e-30
5	93663426	0.826	1.9242e-29
5	93663503	0.881	6.2014e-30
5	93663587	0.797	5.5992e-28
5	93663602	0.783	7.9893e-28
5	93663663	0.865	3.0657e-31
5	93663704	0.879	7.5331e-30
5	93663782	0.865	6.5581e-30
5	93663811	0.828	2.4531e-29
5	93663891	0.866	3.8511e-31
5	93663940	0.858	2.2973e-31
5	93663970	0.818	1.3549e-29
5	93663998	0.785	6.2228e-30
5	93664102	0.817	2.1408e-31
5	93664229	0.769	3.6571e-32
5	93664242	0.802	7.1149e-32
5	93664284	0.763	2.1e-29
5	93664438	0.76	1.1271e-28
5	93664478	0.771	1.8723e-29
5	93664493	0.767	1.0556e-29
5	93664512	0.77	1.3486e-29
5	93664776	0.773	4.9626e-31
5	93664789	0.773	3.1568e-31
5	93665013	0.784	3.062e-31
5	93665095	0.784	3.0541e-31
5	93665179	0.784	3.0619e-31
5	93665183	0.784	3.0498e-31
5	93665325	0.916	1.2431e-22
5	93665969	0.916	2.5473e-18
5	93665981	0.784	3.0703e-31
5	93666134	0.784	3.0685e-31
5	93668552	0.94	2.7794e-18
5	93689420	0.945	3.2702e-18
5	93700936	0.941	3.6263e-18
5	93726966	0.822	2.29e-10
5	93727071	0.686	1.4362e-12
5	93728599	0.96	2.7308e-14
5	93728659	0.992	1.1682e-13
5	93730199	0.996	1.7176e-18
5	93730538	0.996	1.474e-13
5	93730860	1	1.7665e-13
5	93730884	1	1.7665e-13
5	93731813	0.968	2.6092e-13
5	93733234	1	2.3057e-18
5	93733353	1	2.3057e-18
5	93733738	0.994	1.1198e-18
5	93733748	1	1.7665e-13
5	93735051	0.999	2.3057e-18
5	93735545	1	1.7665e-13
5	93735724	0.999	2.3028e-18
5	93735750	1	1.7665e-13
5	93735873	1	1.7665e-13
5	93736206	1	1.7665e-13
5	93737078	0.999	1.7665e-13
5	93737438	0.999	1.7665e-13
5	93737476	0.999	1.7665e-13
5	93737506	0.999	2.2937e-18
5	93737530	0.998	8.8089e-12
5	93737568	0.999	1.7665e-13
5	93738207	0.999	2.3081e-18
5	93738300	0.962	4.6086e-18
5	93738478	0.988	1.0376e-18
5	93738494	0.999	1.7665e-13
5	93738527	0.999	1.7665e-13
5	93738743	1	1.7665e-13
5	93738964	1	1.7665e-13
5	93739392	0.8	1.6114e-10
5	93739521	1	1.7665e-13
5	93739616	1	1.7665e-13
5	93739744	1	1.7665e-13
5	93739777	1	1.7665e-13
5	93739870	0.993	1.7297e-13
5	93739899	1	1.7665e-13
5	93739905	1	1.7665e-13
5	93739990	0.992	2.073e-13
5	93740020	0.992	2.0723e-13
5	93740030	0.992	2.0733e-13
5	93740045	0.992	1.6012e-13
5	93740204	0.999	1.7661e-13
5	93740229	0.768	1.3238e-10
5	93740264	0.881	5.9345e-13
5	93740452	0.999	2.3607e-18
5	93740569	1	1.7665e-13
5	93740594	1	1.7665e-13
5	93740618	1	1.7665e-13
5	93740742	1	1.7665e-13
5	93741242	1	1.7665e-13
5	93741362	1	1.7665e-13
5	93741381	1	1.7665e-13
5	93741770	0.999	2.3167e-18
5	93742574	1	1.7665e-13
5	93742780	1	1.7665e-13
5	93742923	1	1.7665e-13
5	93743089	0.987	9.9631e-19
5	93743103	1	1.7665e-13
5	93744471	1	9.3638e-12
5	93744486	1	1.7665e-13
5	93744632	0.776	6.3805e-11
5	93745035	1	1.7665e-13
5	93746101	1	1.7665e-13
5	93746112	1	1.7665e-13
5	93746161	1	1.7665e-13
5	93746171	1	1.7665e-13
5	93746513	1	1.7665e-13
5	93746995	1	1.7665e-13
5	93747034	1	1.7665e-13
5	93747147	1	2.3167e-18
5	93747446	1	1.7665e-13
5	93747474	1	1.7665e-13
5	93747593	1	9.3638e-12
5	93747724	1	2.3167e-18
5	93747737	1	1.7665e-13
5	93747819	1	1.7665e-13
5	93747952	1	1.7658e-13
5	93748139	1	1.7551e-13
5	93748179	1	1.7518e-13
5	93749301	0.999	1.744e-13
5	93749744	0.988	1.6052e-13
5	93749941	0.988	1.5995e-13
5	93750737	0.99	1.7696e-16
5	93750777	0.987	1.0212e-16
5	93750824	0.987	1.0238e-16
5	93750834	0.987	1.0254e-16
5	93750838	0.983	8.407e-17
5	93750916	0.999	1.8117e-16
5	93750996	0.999	1.8117e-16
5	93751004	1	1.8133e-16
5	93751010	1	1.8133e-16
5	93751117	0.997	1.9836e-16
5	93751131	0.997	1.997e-16
5	93751510	0.996	3.355e-16
5	93751530	0.996	3.3805e-16
5	93751559	0.996	3.4156e-16
5	93751568	0.996	3.4456e-16
5	93751947	0.965	2.3513e-18
5	93752124	0.996	3.5146e-16
5	93752339	0.996	3.8717e-16
5	93752385	0.963	2.5852e-18
5	93752396	0.996	3.9657e-16
5	93752573	0.996	4.0059e-16
5	93752652	0.997	4.0507e-16
5	93752711	0.95	1.9206e-18
5	93752891	1	5.9163e-16
5	93752917	1	5.9163e-16
5	93753423	1	5.9163e-16
5	93753489	1	5.9163e-16
5	93753497	1	5.9163e-16
5	93753502	1	5.9163e-16
5	93753652	1	5.9163e-16
5	93753837	1	5.9163e-16
5	93754252	1	5.9163e-16
5	93754313	1	5.9163e-16
5	93755045	1	5.9163e-16
5	93755574	1	5.9163e-16
5	93755767	1	5.9163e-16
5	93761630	1	5.9163e-16
5	93762020	0.945	1.8806e-18
5	93762868	1	5.9163e-16
5	93763029	1	5.9163e-16
5	93763063	1	5.9163e-16
5	93763077	1	5.9163e-16
5	93765139	1	5.9163e-16
5	93765152	1	5.9163e-16
5	93765857	1	5.9163e-16
5	93766444	0.935	1.6601e-18
5	93767476	0.933	1.6269e-18
5	93767744	0.925	1.5243e-18
5	93767764	0.982	5.488e-16
5	93767837	0.982	5.4976e-16
5	93767901	0.908	1.4809e-15
5	93767998	0.988	5.8047e-16
5	93768024	0.959	6.1238e-16
5	93768048	0.901	3.5942e-17
5	93768056	0.901	3.5823e-17
5	93768064	0.406	5.2487e-12
5	93768177	1	6.0571e-16
5	93768283	1	6.0683e-16
5	93768316	0.864	7.8627e-16
5	93768328	0.436	8.5688e-11
5	93768334	0.456	7.524e-13
5	93768397	0.771	1.1673e-16
5	93768407	0.744	1.8057e-16
5	93768428	0.511	1.3963e-14
5	93768434	0.763	2.8241e-16
5	93768441	0.406	4.0128e-15
5	93768494	0.913	2.464e-16
5	93768512	0.892	1.456e-16
5	93768771	0.765	2.4353e-17
5	93768792	0.425	1.3447e-11
5	93768810	0.636	1.6633e-15
5	93768823	0.783	5.6309e-16
5	93768839	0.825	7.3704e-16
5	93768883	0.837	4.651e-18
5	93768924	0.815	2.0925e-18
5	93768984	0.825	1.9663e-18
5	93769125	0.446	6.2913e-14
5	93769147	0.493	1.2953e-14
5	93769153	0.543	7.1693e-15
5	93769182	0.744	5.2001e-16
5	93769213	0.787	4.2281e-19
5	93769260	0.787	4.1804e-19
5	93769469	0.668	6.5603e-16
5	93769526	0.634	7.7948e-17
5	93769535	0.629	2.8783e-15
5	93769551	0.499	2.8828e-17
5	93769630	0.733	4.2118e-16
5	93769650	0.702	1.0459e-15
5	93769697	0.733	6.1741e-16
5	93769711	0.769	2.7394e-16
5	93769715	0.745	3.3647e-21
5	93769735	0.756	2.6984e-22
5	93769945	0.979	7.3128e-16
5	93769963	1	6.06e-16
5	93769992	1	6.0687e-16
5	93770127	0.941	7.1068e-16
5	93770159	0.932	8.1215e-16
5	93770212	0.944	2.4052e-16
5	93770232	0.944	2.4011e-16
5	93770244	0.98	7.2259e-16
5	93770281	0.969	7.2897e-16
5	93770290	0.969	7.2897e-16
5	93770387	0.98	7.4036e-16
5	93770616	0.999	6.0669e-16
5	93770778	1	6.0669e-16
5	93770787	1	6.053e-16
5	93770826	1	6.0788e-16
5	93770869	1	6.0654e-16
5	93771396	1	6.0481e-16
5	93771709	0.999	5.8674e-16
5	93771771	0.999	5.8701e-16
5	93772973	1	6.3626e-16
5	93772994	1	6.3806e-16
5	93773014	1	6.3806e-16
5	93773035	0.999	6.3349e-16
5	93773175	0.998	6.5266e-16
5	93773208	0.998	6.534e-16
5	93773300	0.998	6.4991e-16
5	93773315	0.998	6.4994e-16
5	93773336	0.998	6.52e-16
5	93773399	0.997	6.3686e-16
5	93773718	0.997	6.3523e-16
5	93773787	0.997	6.3495e-16
5	93773873	0.997	6.3389e-16
5	93773952	0.996	6.3779e-16
5	93774092	0.996	6.3854e-16
5	93774151	0.937	5.5267e-15
5	93774161	0.996	6.3883e-16
5	93774185	0.918	5.0493e-16
5	93774206	0.891	5.2282e-16
5	93774237	0.963	8.3198e-16
5	93774278	0.963	8.3136e-16
5	93774323	0.982	7.3513e-16
5	93774351	0.978	5.5631e-16
5	93774356	0.978	5.5654e-16
5	93774372	0.998	6.37e-16
5	93774566	0.998	6.3966e-16
5	93774583	0.998	6.4086e-16
5	93774639	0.998	6.4064e-16
5	93774666	0.998	6.4196e-16
5	93774674	0.983	7.4798e-16
5	93774688	0.983	7.4608e-16
5	93774739	1	6.1917e-16
5	93774805	1	6.1917e-16
5	93774828	1	6.1917e-16
5	93774890	0.992	3.3515e-16
5	93774911	0.992	3.2043e-16
5	93775074	0.992	3.0769e-16
5	93775083	0.991	2.957e-16
5	93775308	0.99	2.7376e-16
5	93775342	0.99	2.6417e-16
5	93775752	0.99	2.4744e-16
5	93775758	0.99	2.4015e-16
5	93775783	0.989	2.3299e-16
5	93775827	0.989	2.2685e-16
5	93775845	0.989	2.2099e-16
5	93775861	0.989	2.149e-16
5	93776006	0.989	2.0967e-16
5	93776032	0.989	2.0504e-16
5	93776074	0.989	2.0084e-16
5	93777119	0.992	1.8088e-16
5	93777450	0.988	1.4018e-17
5	93777961	0.998	2.8727e-22
5	93778920	0.733	9.4507e-11
5	93778979	0.733	9.4564e-11
5	93795282	0.79	5.011e-16
5	93797529	0.553	4.8727e-11
5	93798076	0.558	3.5993e-11
5	93799207	0.793	7.8638e-19
5	93799381	0.564	2.1042e-11
5	93799389	0.564	2.0956e-11
5	93799416	0.566	2.2751e-11
5	93799969	0.9	4.8144e-11
5	93800029	0.913	3.2947e-10
5	93800920	0.971	1.704e-19
5	93801119	0.974	1.8451e-18
5	93801140	0.978	1.2114e-23
5	93801269	0.929	1.9158e-21
5	93801275	0.915	1.6455e-26
5	93801301	0.923	1.9124e-21
5	93801307	0.925	2.5444e-21
5	93801675	0.977	7.9695e-24
5	93802335	0.927	3.7783e-19
5	93802547	0.984	6.2239e-24
5	93802564	0.979	1.1757e-19
5	93802607	0.984	6.1109e-24
5	93802640	0.982	1.1123e-19
5	93802863	0.983	1.1045e-19
5	93803107	0.983	1.0996e-19
5	93803415	0.998	1.3655e-19
5	93804295	0.988	1.0789e-25
5	93804314	0.989	1.0823e-25
5	93804922	0.998	2.7079e-24
5	93805394	0.987	2.7088e-20
5	93805527	0.999	4.93e-14
5	93805581	0.998	3.0238e-24
5	93805745	0.997	1.6736e-19
5	93806152	0.988	3.0724e-20
5	93806426	0.997	1.7124e-19
5	93806807	0.999	5.6641e-14
5	93806863	1	1.8168e-23
5	93807034	0.999	1.3861e-18
5	93807549	0.936	2.1283e-20
5	93807981	1	4.0323e-19
5	93808518	0.463	1.8751e-12
5	93809045	1	6.5339e-24
5	93809155	0.999	1.4638e-18
5	93809182	0.999	1.4646e-18
5	93809299	1	6.5491e-24
5	93809347	0.999	1.4751e-18
5	93809516	0.975	2.1618e-18
5	93809568	0.982	1.5934e-18
5	93809759	0.998	1.6318e-18
5	93810205	0.999	6.6989e-24
5	93810362	0.999	6.7241e-24
5	93810414	0.998	1.6735e-18
5	93810554	0.973	1.0024e-20
5	93810566	0.973	1.003e-20
5	93810622	0.966	1.0768e-20
5	93810744	0.892	1.1347e-18
5	93810834	0.999	6.6831e-24
5	93811355	0.999	6.6805e-24
5	93811434	0.998	1.8388e-18
5	93811828	0.997	3.3062e-19
5	93812054	1	6.6298e-24
5	93812361	0.999	1.9415e-18
5	93812399	0.999	1.9451e-18
5	93812424	1	6.6161e-24
5	93812563	1	6.6127e-24
5	93813166	1	1.9695e-18
5	93813520	1	6.6221e-24
5	93813603	0.983	6.5917e-24
5	93813665	1	1.9805e-18
5	93813787	0.479	1.9368e-11
5	93814001	1	1.9944e-18
5	93814229	1	2.0143e-18
5	93814320	1	2.0189e-18
5	93814428	1	6.6189e-24
5	93814497	1	6.6189e-24
5	93814552	1	2.0286e-18
5	93814566	1	6.6157e-24
5	93814635	1	6.6157e-24
5	93814837	1	6.6157e-24
5	93814869	1	6.6157e-24
5	93815108	1	6.6124e-24
5	93815345	1	6.6092e-24
5	93815431	1	6.6158e-24
5	93815566	0.997	3.1757e-19
5	93815571	1	6.6256e-24
5	93815719	1	6.7516e-24
5	93815744	1	6.7586e-24
5	93815795	1	6.8385e-24
5	93815809	1	6.8422e-24
5	93815844	0.999	6.9088e-24
5	93815924	0.999	6.9167e-24
5	93815932	1	2.0404e-18
5	93816276	0.999	7.2409e-24
5	93817657	0.999	7.2712e-24
5	93817849	0.999	7.2937e-24
5	93817854	0.998	6.7033e-24
5	93818044	0.999	7.2986e-24
5	93818108	0.952	6.2316e-22
5	93818229	1	2.0368e-18
5	93818261	0.997	3.079e-19
5	93818706	1	2.0414e-18
5	93818716	0.987	3.8353e-24
5	93819579	0.975	2.0648e-24
5	93819780	0.975	2.0233e-24
5	93820380	0.974	1.9738e-24
5	93820621	0.956	1.2123e-24
5	93821967	0.964	2.6569e-11
5	93826357	0.972	3.4561e-11
5	93827001	0.975	3.5243e-11
5	93830380	0.981	3.8441e-11
5	93838303	1	4.2204e-11
5	93838446	1	4.2204e-11
5	93839593	0.997	1.2519e-11
5	93839833	1	2.9583e-11
5	93843513	1	6.5904e-11
5	93843939	0.702	5.4592e-11
5	93846836	1	9.6824e-11
5	93848126	0.987	1.5794e-09
5	93848795	1	6.6545e-11
5	93849274	1	6.6545e-11
5	93850259	0.993	8.4714e-11
5	93852654	1	6.6545e-11
5	93852826	1	6.6545e-11
5	93853542	1	6.6545e-11
5	93853676	1	6.6545e-11
5	93853848	1	6.6545e-11
5	93856341	1	6.6366e-11
5	93856753	0.998	5.807e-11
5	93861005	0.716	1.531e-10
5	93888347	0.91	3.682e-14
5	93897939	0.868	3.9338e-11
5	93911936	0.974	3.1842e-17
5	93914889	0.973	1.3872e-17
5	93915696	0.976	2.776e-17
5	93921233	0.989	1.0317e-10
5	93921330	0.982	2.1344e-17
5	93921468	0.946	2.2188e-10
5	93922247	1	3.5208e-12
5	93924111	0.503	5.0517e-18
5	93925006	0.996	1.0347e-10
5	93931571	0.992	1.5565e-18
5	93934413	0.998	8.2547e-11
5	93934901	0.998	8.4607e-11
5	93935496	0.993	1.1496e-18
5	93936437	0.995	9.383e-11
5	93937209	0.992	4.4974e-12
5	93940633	0.989	6.1617e-19
5	93940662	0.929	3.4726e-23
5	93940672	0.934	2.3628e-24
5	93940731	0.985	1.658e-16
5	93940924	0.999	6.291e-19
5	93941128	0.993	3.1286e-19
5	93941153	0.999	6.271e-19
5	93941237	0.993	3.1481e-19
5	93941282	0.999	6.259e-19
5	93941627	0.994	3.1684e-19
5	93941972	0.993	3.0233e-19
5	93942118	0.993	2.9627e-19
5	93942166	0.999	6.0528e-19
5	93942206	0.999	6.0168e-19
5	93942239	0.999	5.9808e-19
5	93942243	0.999	5.9456e-19
5	93942291	0.998	5.9154e-19
5	93942865	0.994	2.7567e-19
5	93943148	0.996	3.4206e-19
5	93943202	0.994	2.7282e-19
5	93943469	0.998	5.7858e-19
5	93943600	0.998	5.7767e-19
5	93943625	0.998	5.7649e-19
5	93943655	0.994	2.6261e-19
5	93943700	0.994	2.6218e-19
5	93943848	0.998	5.5755e-19
5	93943868	0.998	5.3109e-19
5	93944181	0.927	4.4067e-19
5	93944234	0.987	3.4012e-19
5	93944823	0.995	1.0173e-14
5	93944908	0.957	4.4359e-50
5	93944914	0.999	3.1104e-25
5	93944937	1	1.4711e-49
5	93945058	0.997	3.8351e-17
5	93945338	1	1.47e-49
5	93945655	1	1.4694e-49
5	93945681	0.999	8.7537e-15
5	93945694	0.998	4.3703e-48
5	93945738	1	1.4603e-49
5	93945991	1	1.4524e-49
5	93946027	1	1.4545e-49
5	93946057	0.999	2.974e-25
5	93946548	1	1.4439e-49
5	93946570	1	1.4433e-49
5	93946904	0.999	2.9348e-25
5	93946974	0.999	2.9315e-25
5	93946999	0.937	2.9215e-18
5	93947278	0.998	8.6506e-15
5	93947292	0.999	2.9123e-25
5	93947300	0.999	2.9057e-25
5	93947432	0.998	8.6358e-15
5	93947470	0.998	8.6345e-15
5	93947639	1	7.6572e-41
5	93947761	0.999	1.4579e-49
5	93947940	0.997	8.7719e-15
5	93947989	0.999	1.4742e-49
5	93948040	0.997	8.9006e-15
5	93948310	0.999	2.811e-25
5	93948357	0.998	1.4827e-49
5	93948544	0.999	2.7844e-25
5	93948646	0.998	1.5136e-49
5	93948684	0.996	9.2997e-15
5	93948718	0.983	4.7522e-48
5	93948725	0.983	4.7783e-48
5	93948804	0.997	1.557e-49
5	93949364	0.995	9.3502e-15
5	93949402	0.999	2.7367e-25
5	93949810	0.996	1.3985e-49
5	93949978	0.999	2.7241e-25
5	93950093	0.999	2.715e-25
5	93950116	0.999	2.7165e-25
5	93950211	0.997	1.2264e-23
5	93950288	0.999	2.7045e-25
5	93950333	0.997	1.2268e-23
5	93950346	0.997	1.2273e-23
5	93950493	0.999	2.6795e-25
5	93950762	0.999	2.666e-25
5	93950935	0.996	1.2068e-23
5	93951066	0.997	1.2507e-23
5	93951291	0.942	2.9789e-25
5	93952168	0.997	1.2584e-23
5	93952500	0.998	2.457e-25
5	93952553	0.997	1.2601e-23
5	93952819	0.997	1.2602e-23
5	93953010	1	2.7179e-25
5	93953036	0.998	1.2925e-23
5	93953156	1	2.718e-25
5	93953458	1	2.7148e-25
5	93953495	0.998	1.297e-23
5	93953619	0.996	3.1587e-23
5	93953662	0.998	1.2942e-23
5	93953684	1	2.6583e-25
5	93953806	0.998	1.2771e-23
5	93953818	1	2.7091e-25
5	93953907	1	2.6483e-25
5	93954070	0.998	1.3232e-23
5	93954414	1	2.718e-25
5	93954502	1	2.7028e-25
5	93954751	0.974	1.5904e-47
5	93954781	1	2.6778e-25
5	93954943	0.957	2.0909e-13
5	93955099	0.955	1.8841e-13
5	93955207	0.938	1.929e-13
5	93956554	0.993	2.424e-10
5	93956886	1	9.2204e-10
5	93956945	1	9.2514e-10
5	93962917	0.992	1.0366e-18
5	93968915	1	4.2029e-10
5	93970676	1	4.1916e-10
5	93984880	0.951	5.8736e-10
5	93985931	0.971	6.7033e-12
5	93997058	0.971	2.9604e-21
5	93998645	0.979	4.6594e-12
5	93998746	0.974	4.5719e-12
5	93999370	0.945	6.8718e-12
5	94003501	0.975	3.5608e-11
5	94004582	0.975	2.4461e-13
5	94005581	0.966	2.3656e-21
5	94015278	0.962	2.0019e-21
5	94025000	0.969	2.7401e-14
5	94039619	1	1.1274e-19
5	94039877	0.971	7.2705e-12
5	94043891	0.968	3.2703e-17
5	94047998	0.968	3.3984e-17
5	94048027	0.968	3.4048e-17
5	94055789	0.981	7.5749e-15
5	94059095	0.991	3.624e-22
5	94059100	0.991	3.6522e-22
5	94059159	0.993	3.2346e-22
5	94059247	0.997	4.4987e-22
5	94059791	0.997	4.4711e-22
5	94060543	0.823	3.6166e-12
5	94061996	0.997	4.3804e-22
5	94062515	0.997	4.3478e-22
5	94063495	0.997	4.2527e-22
5	94064119	0.997	4.2172e-22
5	94064193	0.92	2.0107e-21
5	94064231	0.938	8.1745e-22
5	94065579	0.997	4.1381e-22
5	94070342	0.995	4.4977e-23
5	94070541	0.999	3.8036e-10
5	94070979	0.999	3.8105e-10
5	94071138	0.999	3.8178e-10
5	94071258	0.999	3.8213e-10
5	94071527	0.999	3.8199e-10
5	94071930	0.998	3.7989e-10
5	94072111	0.998	3.8032e-10
5	94072200	0.998	3.8055e-10
5	94072393	0.998	3.7892e-10
5	94072448	0.998	3.7936e-10
5	94072543	0.998	3.7918e-10
5	94072563	0.998	3.7891e-10
5	94073788	0.997	3.7588e-10
5	94074224	0.997	3.7568e-10
5	94074388	0.997	3.7553e-10
5	94074569	0.998	3.1465e-22
5	94074664	0.997	3.7512e-10
5	94074831	0.997	3.7445e-10
5	94074896	0.986	4.2724e-10
5	94074948	0.997	3.7223e-10
5	94075076	0.998	3.0487e-22
5	94075120	0.859	8.0976e-10
5	94075481	0.964	4.7602e-22
5	94075828	0.948	4.0109e-22
5	94075882	0.956	4.8572e-22
5	94075964	0.996	1.2723e-22
5	94075991	0.996	1.2646e-22
5	94076057	0.971	2.5596e-22
5	94076097	1	2.0665e-22
5	94076321	1	2.0586e-22
5	94076464	0.993	3.4991e-10
5	94076517	1	2.0377e-22
5	94076574	0.993	3.507e-10
5	94076681	1	2.0403e-22
5	94077095	1	2.0403e-22
5	94077631	0.996	1.1413e-22
5	94077696	1	2.0379e-22
5	94077812	1	2.0417e-22
5	94077863	1	2.0436e-22
5	94078084	0.996	1.1389e-22
5	94078476	0.997	2.5724e-23
5	94078484	0.999	2.0392e-22
5	94080868	0.858	2.5178e-11
5	94081833	0.992	6.407e-23
5	94083807	0.996	2.9023e-10
5	94084175	0.997	2.8392e-10
5	94084226	0.996	6.6298e-23
5	94084925	0.999	3.645e-10
5	94087823	0.816	1.784e-14
5	94087846	0.841	1.3971e-15
5	94088336	0.868	1.7216e-14
5	94089274	0.982	5.2371e-19
5	94090447	0.981	8.1314e-14
5	94092691	0.997	1.2409e-15
5	94093627	0.997	5.5639e-18
5	94093948	0.997	1.2555e-15
5	94094167	0.997	5.5729e-18
5	94094254	1	1.3461e-15
5	94094276	1	1.3531e-15
5	94094437	1	1.3575e-15
5	94095769	1	1.3669e-15
5	94095958	1	6.4056e-18
5	94096289	1	1.3749e-15
5	94097538	0.999	5.9455e-18
5	94097855	0.985	1.4945e-15
5	94100057	0.997	1.0791e-15
5	94101226	0.985	5.3785e-19
5	94101607	0.98	9.8592e-20
5	94102365	0.99	7.1914e-14
5	94103312	0.878	2.1308e-19
5	94105974	0.963	2.261e-13
5	94106702	0.995	2.152e-18
5	94107332	0.996	2.2617e-18
5	94108275	0.998	9.2773e-14
5	94108630	0.999	3.2338e-18
5	94108992	0.999	3.314e-18
5	94110549	1	3.4896e-18
5	94110838	1	3.5755e-18
5	94112153	1	3.6598e-18
5	94112239	1	3.6598e-18
5	94112257	1	3.6598e-18
5	94112534	1	3.6653e-18
5	94112632	1	3.6653e-18
5	94113270	1	3.6653e-18
5	94113570	1	3.6653e-18
5	94113631	1	3.6709e-18
5	94113661	1	3.6709e-18
5	94114401	1	3.6709e-18
5	94114775	1	3.6764e-18
5	94114932	1	3.6709e-18
5	94115194	1	3.6709e-18
5	94115212	1	3.6709e-18
5	94115275	0.997	2.4361e-18
5	94115406	1	3.6709e-18
5	94115504	0.997	2.4369e-18
5	94115618	1	3.6653e-18
5	94116054	1	3.6653e-18
5	94116099	1	3.6653e-18
5	94116156	1	3.6598e-18
5	94116369	1	3.6598e-18
5	94116663	1	3.6598e-18
5	94117399	1	3.6598e-18
5	94117821	1	3.6561e-18
5	94117846	1	3.6561e-18
5	94118044	1	3.6561e-18
5	94118628	1	3.6561e-18
5	94118706	0.999	3.6938e-18
5	94120060	1	3.3818e-18
5	94120382	1	3.1424e-18
5	94121130	0.999	2.3132e-18
5	94121296	0.999	2.1571e-18
5	94122109	0.998	1.6021e-18
5	94122625	0.995	4.4165e-19
5	94122659	0.995	4.1231e-19
5	94123720	0.994	5.5996e-20
5	94126842	0.995	1.3946e-20
5	94127418	0.995	7.5389e-19
5	94127946	0.991	2.0907e-14
5	94131282	0.999	6.6322e-21
5	94143694	0.994	1.0686e-17
5	94144432	0.994	1.0721e-17
5	94144712	0.994	1.0719e-17
5	94147631	0.994	1.0738e-17
5	94152457	0.988	1.0166e-13
5	94153229	0.988	1.0589e-13
5	94154177	0.993	4.0187e-16
5	94154592	0.988	1.0796e-13
5	94155240	0.988	1.0967e-13
5	94156377	0.99	1.4107e-13
5	94159050	0.996	2.1796e-13
5	94161477	1	2.971e-13
5	94164303	0.993	6.2301e-16
5	94172465	0.989	7.3787e-11
5	94175528	0.991	2.8097e-10
5	94182255	0.979	2.0508e-17
5	94192988	0.954	2.912e-16
5	94201372	0.943	1.574e-13
5	94202941	0.948	9.2425e-17
5	94204347	0.955	3.1126e-15
5	94205722	0.957	3.3375e-15
5	94212389	0.987	1.1792e-12
5	94212968	0.976	6.1736e-16
5	94218802	0.996	3.5729e-09
5	94218862	0.995	1.9461e-09
5	94218892	0.995	1.9535e-09
5	94218940	0.964	3.6928e-09
5	94219668	0.99	2.198e-12
5	94219837	0.996	3.0775e-17
5	94221283	0.999	1.2737e-12
5	94221546	0.995	3.0929e-17
5	94221633	0.999	1.2719e-12
5	94223112	0.997	1.2722e-12
5	94223984	0.997	1.265e-12
5	94225861	0.861	2.2699e-17
5	94226286	0.992	1.2942e-12
5	94227687	0.992	1.2945e-12
5	94228252	0.987	3.362e-17
5	94228256	0.988	3.4164e-17
5	94230735	0.992	1.294e-12
5	94230776	0.992	1.2944e-12
5	94230810	0.992	1.2944e-12
5	94232221	0.987	5.3366e-17
5	94233722	0.975	5.1631e-17
5	94234098	0.956	4.8895e-12
5	94235774	0.984	5.4079e-17
5	94236581	0.984	8.2025e-14
5	94236984	0.983	8.7107e-14
5	94241551	0.952	3.8513e-13
5	94241636	0.992	4.5912e-13
5	94241714	0.993	4.667e-13
5	94241724	0.996	6.2491e-14
5	94241737	0.996	6.2419e-14
5	94242207	0.974	9.3801e-13
5	94242749	0.565	3.1839e-17
5	94242824	0.811	6.5478e-12
5	94243421	0.714	3.4167e-15
5	94245009	0.994	5.4927e-13
5	94245098	0.994	5.574e-13
5	94245144	0.994	5.7503e-13
5	94245437	0.994	5.8254e-13
5	94245734	0.994	5.9946e-13
5	94245808	0.993	6.9502e-13
5	94245958	0.995	7.1578e-13
5	94246294	0.999	1.2293e-12
5	94246350	1	1.2493e-12
5	94246506	0.999	1.233e-12
5	94246685	0.998	1.2108e-12
5	94246800	0.998	1.1937e-12
5	94247131	0.99	9.8329e-13
5	94247182	0.989	9.7861e-13
5	94247219	0.989	9.6383e-13
5	94247400	0.947	1.4718e-12
5	94247406	0.946	1.4659e-12
5	94247431	0.946	1.4586e-12
5	94247885	0.928	2.1355e-12
5	94248150	0.985	8.9541e-13
5	94248456	0.985	8.8204e-13
5	94248804	0.98	2.4096e-17
5	94248859	0.893	4.1081e-12
5	94248898	0.984	8.7317e-13
5	94248970	0.984	8.7618e-13
5	94249303	0.983	8.6648e-13
5	94249689	0.983	8.6248e-13
5	94249863	0.983	8.5671e-13
5	94249953	0.983	8.5495e-13
5	94250158	0.982	8.4044e-13
5	94250220	0.982	8.4123e-13
5	94250365	0.982	8.365e-13
5	94251354	0.977	7.4459e-13
5	94251472	0.367	5.9435e-10
5	94251477	0.963	8.3309e-13
5	94260073	0.961	1.7076e-17
5	94267867	0.401	1.56e-12
5	94274076	0.932	1.3856e-09
5	94557686	0.974	3.262e-10
5	94559787	0.997	3.1213e-10
5	94564231	0.998	3.145e-10
5	94571903	0.993	1.3591e-09
5	94582039	0.993	1.326e-09
5	94587079	0.992	1.3191e-09
5	94605143	0.991	1.5932e-09
5	94606907	0.984	2.3124e-09
5	94609680	0.992	1.6775e-09
5	94619222	0.991	1.0885e-09
5	94623885	0.996	1.0245e-09
5	94630059	0.999	1.4836e-09
5	94724553	0.96	9.8873e-15
5	94727277	0.97	1.0543e-14
5	94740988	0.981	5.7878e-17
5	94759786	0.998	5.9812e-12
5	94761370	0.998	6.08e-12
5	94764291	0.998	4.6307e-12
5	94765543	0.999	6.2769e-12
5	94769975	1	6.1514e-12
5	94772480	0.999	6.1039e-12
5	94781451	0.949	9.7734e-15
5	94786028	0.972	3.8641e-13
5	94793312	0.984	4.3548e-13
5	94801369	0.986	6.0578e-13
5	94811678	0.991	6.6493e-13
5	94827953	0.993	1.1681e-12
5	94833223	0.994	1.7297e-12
5	94833582	0.993	1.2797e-12
5	94835173	0.994	1.8156e-12
5	94838396	0.995	1.989e-12
5	94840929	0.995	2.1212e-12
5	94850223	0.991	6.3826e-12
5	94852786	0.995	1.0196e-11
5	94858363	1	1.5392e-11
5	94858411	1	1.5554e-11
5	94865867	1	1.1509e-11
5	94866329	1	9.8079e-12
5	94866744	1	1.1509e-11
5	94868778	1	1.15e-11
5	94870123	1	1.1507e-11
5	94877040	1	1.1483e-11
5	94883888	0.981	2.0997e-16
5	94886569	0.986	2.2812e-16
5	94891929	0.992	3.1543e-13
5	94893347	0.993	3.7973e-09
5	94895457	0.994	5.7967e-16
5	94897461	0.995	6.4302e-16
5	94900210	0.997	7.7445e-16
5	94904447	0.997	8.793e-16
5	94904592	0.861	1.5352e-12
5	94904842	0.861	1.5527e-12
5	94904921	0.861	1.5666e-12
5	94905061	0.996	1.0596e-15
5	94905393	0.996	1.0726e-15
5	94905650	0.996	1.089e-15
5	94905742	0.996	1.0951e-15
5	94905750	0.996	1.1037e-15
5	94905817	0.996	1.1114e-15
5	94905905	0.996	1.1195e-15
5	94906056	0.996	1.1355e-15
5	94906261	0.996	1.1434e-15
5	94906427	0.996	1.1523e-15
5	94906479	0.996	1.1624e-15
5	94906627	0.996	1.1691e-15
5	94906680	0.996	1.1779e-15
5	94906991	0.996	1.1956e-15
5	94907177	0.996	1.2057e-15
5	94907232	0.996	1.2152e-15
5	94912024	0.997	1.8144e-15
5	94912087	0.997	1.8195e-15
5	94913525	0.992	1.7709e-15
5	94914890	0.996	2.1593e-15
5	94991890	0.999	3.3058e-09
5	95007988	0.996	2.8492e-16
5	95008868	0.996	2.807e-16
5	95030337	0.998	6.8008e-13
5	95035170	0.991	6.8174e-13
5	95035253	0.991	2.6592e-11
5	95038345	0.998	6.01e-13
5	95056492	1	1.192e-11
5	95059934	1	1.1904e-11
5	95064099	1	3.2509e-09
5	95064127	1	2.9806e-09
5	95064186	0.996	9.2566e-10
5	95064986	0.998	3.1253e-10
5	95065756	0.841	1.2158e-11
5	95066960	1	2.6196e-12
5	95068470	0.989	6.311e-10
5	95069346	0.999	2.6318e-12
5	95071107	0.996	2.4838e-12
5	95072804	1	2.6142e-12
5	95075461	1	2.62e-12
5	95075816	1	2.6213e-12
5	95081602	1	2.62e-12
5	95081934	1	2.62e-12
5	95082376	1	2.62e-12
5	95082462	1	1.6844e-10
5	95084500	1	2.62e-12
5	95088834	1	2.62e-12
5	95090584	1	2.62e-12
5	95092387	1	2.62e-12
5	95092942	1	2.62e-12
5	95093673	1	2.62e-12
5	95096647	0.999	2.517e-12
5	95097846	0.999	2.4996e-12
5	95098216	0.992	2.9593e-12
5	95113997	0.906	9.6777e-13
5	95134924	0.989	1.3642e-10
5	95137502	0.986	7.8382e-11
5	95139084	0.986	5.4192e-11
5	95148011	1	2.459e-13
5	95148587	1	2.462e-13
5	95149822	1	2.4584e-13
5	95193500	0.979	4.9668e-13
5	95196729	0.979	4.7813e-13
5	95199518	0.992	7.671e-11
5	95199759	0.993	7.5581e-11
5	95202218	0.984	1.0258e-15
5	95219479	0.986	9.3182e-16
5	95303184	0.64	4.7928e-16
5	95304962	0.802	2.0413e-10
5	95497715	0.992	1.224e-12
5	95510612	0.968	7.3467e-12
5	95516383	0.953	7.3169e-12
5	95529862	0.916	1.0347e-11
5	95585954	0.966	3.3548e-09
5	95587336	0.966	3.2858e-09
5	95596540	0.961	2.4338e-09
5	95601383	0.957	1.2679e-09
5	95601507	0.957	1.2818e-09
5	95655245	0.996	1.4254e-09
5	95660464	0.982	1.637e-09
5	95664040	1	1.291e-09
5	95667143	1	1.1634e-09
5	95681194	0.999	1.8e-09
5	95686983	0.996	2.9861e-09
5	95688114	0.996	2.9869e-09
5	95693757	0.997	1.7624e-09
5	95696204	0.996	1.7315e-09
5	95696616	0.976	6.8167e-10
5	95696880	0.995	1.6901e-09
5	95698534	0.993	1.5933e-09
5	95699109	0.993	1.5796e-09
5	95705265	0.988	5.9914e-10
5	95709447	0.976	8.3209e-10
5	95722175	0.969	3.0041e-09
5	95848837	0.75	5.9763e-11
5	95935334	0.727	5.158e-11
5	95953300	0.722	5.1832e-11
5	95988889	0.712	1.8489e-10
5	95988893	0.783	5.6284e-11
5	95988898	0.545	7.5894e-11
5	95997962	0.483	3.6141e-11
5	96018398	0.39	2.5375e-11
5	96022800	0.346	1.7785e-11
5	96190378	0.349	1.6919e-13
5	96233642	0.828	1.2201e-12
5	96239665	0.902	1.3038e-12
5	96243420	0.799	2.4011e-11
5	96245443	0.841	6.7036e-14
5	96249407	0.84	7.9093e-14
5	96269342	0.896	1.4174e-12
5	96270437	0.901	1.3278e-12
5	96278337	0.84	1.0381e-13
5	96282355	0.854	6.7672e-14
5	96284372	0.85	1.6054e-13
5	96286083	0.9	1.3612e-12
5	96286716	0.85	7.4436e-14
5	96288820	0.85	7.6105e-14
5	96291175	0.851	8.1051e-14
5	96294135	0.854	1.9477e-13
5	96297349	0.853	1.0734e-13
5	96297503	0.856	2.0791e-13
5	96298716	0.855	1.1535e-13
5	96300385	0.856	1.2396e-13
5	96306084	0.865	1.5257e-13
5	96308161	0.867	1.5804e-13
5	96310532	0.91	3.493e-12
5	96312365	0.873	1.934e-13
5	96318501	0.879	2.482e-10
5	96318604	0.883	4.4632e-13
5	96321774	0.884	1.9399e-13
5	96323995	0.886	1.7827e-13
5	96329922	0.892	2.0729e-13
5	96332838	0.917	7.5948e-10
5	96333657	0.9	1.4733e-13
5	96349449	0.924	5.8066e-10
5	96356696	0.953	1.371e-13
5	96375897	0.942	7.6603e-12
5	96388092	0.936	1.3948e-11
5	96445105	0.925	7.6962e-10
5	96457254	0.928	1.1803e-09
5	96458157	0.929	1.2751e-09
5	96460094	0.942	1.4397e-09
5	96461343	0.942	1.4512e-09
5	96461418	0.946	1.8986e-09
5	96473723	0.958	1.344e-09
5	96491269	0.989	1.0784e-09
5	96582122	0.994	1.287e-09
5	96586740	0.983	9.9019e-10
5	96587015	0.983	9.8788e-10
5	96591576	0.975	2.9367e-09
5	96605496	0.965	1.0727e-09
5	96605761	0.96	3.7482e-09
5	96615591	0.937	2.1564e-09
5	96615677	0.929	2.3e-09
5	96616759	0.973	2.8162e-09
5	96618841	0.922	8.2571e-11
5	96625933	0.959	1.4586e-09
5	96633220	0.97	1.0054e-09
5	96661688	0.953	2.2954e-09
5	96662206	0.892	9.0954e-10
5	96662220	0.877	2.0663e-09
5	96667585	0.775	2.1231e-11
5	96894603	0.999	1.9844e-10
5	96894980	1	2.0245e-10
5	96945800	0.996	9.4287e-10
5	97127504	0.981	2.4555e-09
5	97191399	0.984	3.2096e-09
5	97212878	0.971	1.5614e-09
5	97259902	0.977	1.1237e-10
5	97260763	0.989	1.6071e-13
5	97263123	0.981	2.1879e-14
5	97291221	0.986	4.3942e-10
5	97322188	0.993	5.174e-10
5	97491955	0.995	2.3004e-09
5	97499912	1	2.8426e-09
5	97501402	1	2.8236e-09
5	97511946	0.966	1.2034e-09
5	97846903	1	3.6909e-09
5	97860775	1	3.7621e-09
5	97861608	1	3.7621e-09
5	97862816	1	3.7561e-09
5	97866907	0.983	3.6104e-09
5	97868055	0.995	3.5564e-09
5	97868608	0.995	3.5662e-09
5	97869089	0.996	3.5837e-09
5	97986168	0.99	2.7211e-09
5	98024004	0.45	7.7502e-10
5	98029410	0.98	1.9098e-09
5	98039051	0.98	1.8679e-09
5	98094903	0.996	1.5969e-09
5	98110921	0.998	1.5656e-09
5	98113579	0.998	1.5656e-09
5	98121855	0.998	1.5661e-09
5	98160904	0.998	1.2443e-09
5	98246084	0.997	1.085e-09
5	98253194	0.997	1.0779e-09
5	98258073	0.996	1.157e-09
5	98308556	0.983	2.8408e-09
5	98308776	0.983	2.8406e-09
5	98309369	0.982	2.6551e-09
5	98309580	0.981	2.6456e-09
5	98309700	0.981	2.6332e-09
5	98310638	0.981	2.6237e-09
5	98311061	0.981	2.6063e-09
5	98312492	0.981	2.5694e-09
5	98312758	0.981	2.5642e-09
5	98313712	0.98	2.5582e-09
5	98315072	0.98	2.5294e-09
5	98317500	0.98	2.518e-09
5	98318158	0.979	2.4665e-09
5	98319587	0.976	2.2728e-09
5	98320806	0.976	2.26e-09
5	98321062	0.975	2.2601e-09
5	98321130	0.975	2.2683e-09
5	98321177	0.975	2.2738e-09
5	98321433	0.975	2.2724e-09
5	98404082	0.987	4.7943e-10
5	98428256	0.987	1.6853e-09
5	98440550	0.99	2.0373e-11
5	98638918	0.368	1.2967e-09
5	98663195	0.939	1.7198e-09
5	98663201	0.912	7.9351e-10
5	98663212	0.916	1.4128e-09
5	98665408	0.958	2.4264e-10
5	98665514	0.984	1.4838e-09
5	98666784	0.987	3.5907e-09
5	99074439	0.884	5.2389e-12
14	1329014	0.864	3.1955e-09
14	1329037	0.852	3.1946e-09
14	1329063	0.878	3.1714e-09
14	1329120	0.879	3.139e-09
14	1329165	0.879	3.1682e-09
14	1329196	0.88	3.1662e-09
14	1329326	0.88	3.1332e-09
14	1329416	0.863	3.0174e-09
14	1329432	0.864	2.995e-09
14	1329486	0.889	3.0232e-09
14	1329681	0.851	3.3137e-09
14	1329733	0.771	3.0264e-09
14	1329746	0.731	2.7359e-09
14	1329776	0.572	2.748e-09
14	1329783	0.572	2.7716e-09
14	1329798	0.629	2.7254e-09
14	1329814	0.78	2.2178e-09
14	1329842	0.919	2.0516e-09
14	1329890	0.977	1.9217e-09
14	1329921	0.842	1.9034e-09
14	1330023	1	1.8405e-09
14	1330212	1	1.8405e-09
14	1330286	1	1.8405e-09
14	1330316	1	1.8405e-09
14	1330450	1	1.8405e-09
14	1330550	0.97	2.0025e-09
14	1330616	0.97	2.0025e-09
14	1330821	0.734	1.0207e-09
14	1330831	1	1.8405e-09
14	1330951	1	1.8405e-09
14	1331099	1	1.8405e-09
14	1331350	1	1.8405e-09
[truncated: 522 more rows]
